# Supplementary material for: Green production efficiency of China’s hog breeding industry: Spatial divergence and its driving factors
Source: PLoS One. 2023 Nov 3;18(11):e0288176. doi: 10.1371/journal.pone.0288176 (PMC10624285; doi:10.1371/journal.pone.0288176)
Supplement: S1 Data — (XLSX) [file pone.0288176.s001.xlsx]

## Sheet: Input
		2005	2006	2007	2008	2009	2010	2011	2012	2013	2014	2015	2016	2017	2018	2019	feeding（w）	2005	2006	2007	2008	2009	2010	2011	2012	2013	2014	2015	2016	2017	2018	2019	cost	2005	2006	2007	2008	2009	2010	2011	2012	2013	2014	2015	2016	2017	2018	2019	cost
Labor input（yuan）	nationwide	37.6	36.34	48.27	51.01	56.02	64.43	81.54	88.65	99.04	100.14	102.61	109.395	109.209	110.65	115.16	nationwide	36218.4	37287.9	30963.5	33433.8	35363.6	36540.5	36257.7	38240.8	39209.5	40279.7	38808.2	37535.3	38466.9	38017.8	29818.7	nationwide	1.36181e+06	1.35504e+06	1.49461e+06	1.70546e+06	1.98107e+06	2.3543e+06	2.95645e+06	3.39005e+06	3.88331e+06	4.03361e+06	3.98211e+06	4.10618e+06	4.20094e+06	4.20666e+06	3.43393e+06	nationwide
	Beijing	43.36	42.37	58.69	83.23	69.79	82.78	83.42	93.91	105.41	97.73	114.52	121.181	141.38	132.01	132.695	Beijing	245.863	209.753	158.137	160.384	172.055	170.849	171.068	167.726	172.274	167.562	155.836	150.849	132.658	92.8219	15.5616	Beijing	10660.6	8887.25	9281.06	13348.7	12007.7	14142.9	14270.5	15751.2	18159.4	16375.8	17846.3	18280	18755.2	12253.4	2064.95	Beijing
	Tianjin	33.72	30.51	37.04	51.49	52.94	63.37	84.97	85.92	100.4	97.09	118.7	135.94	142.349	163.88	161.37	Tianjin	263.836	275.726	143.616	164.986	180.219	196.274	193.26	205.041	209.151	211.781	207.123	205.37	162.849	152.658	108.384	Tianjin	8896.54	8412.4	5319.55	8495.14	9540.8	12437.9	16421.3	17617.1	20998.7	20561.8	24585.5	27918.1	23181.4	25017.5	17489.9	Tianjin
	Hebei	42.56	55.01	54.88	27.76	37.3	38.85	53.07	65.3	72.34	78.47	79.05	98.1564	106.035	85.78	78.72	Hebei	2471.56	2581.75	1624.22	1770.3	1826.25	1765.97	1773.04	1861.21	1891.51	1993.64	1945.81	1881.59	2074.14	2032.66	1709.48	Hebei	105190	142022	89137.1	49143.6	68119	68608	94095.3	121537	136832	156441	153816	184690	219931	174361	134570	Hebei
	Shanxi	44.8	88.8	54.57	60.07	67.15	77.37	89.63	99.88	100.06	100.43	91.89	99.1488	94.2617	111.93	96.69	Shanxi	343.616	366.356	311.342	320.384	363.507	374.795	368.274	396.658	430.795	458.795	429.425	410.356	450.849	446.356	405.425	Shanxi	15394	32532.4	16990	19245.4	24409.5	28997.9	33008.4	39618.2	43105.3	46076.7	39459.8	40686.3	42497.8	49960.6	39200.5	Shanxi
	Inner Mongolia	42.9	26.7	33.7	42	80.2	104.48	95.95	119.59	143.59	138.82	137.63	154.72	129.231	133.72	137.48	Inner Mongolia	524.767	577.699	425.151	456.493	483.836	500.767	495.945	515.288	510.63	509.644	492.329	498.192	503.562	490.959	415.562	Inner Mongolia	22512.5	15424.6	14327.6	19172.7	38803.6	52320.1	47585.9	61623.3	73321.4	70748.8	67759.2	77080.1	65075.5	65651	57131.4	Inner Mongolia
	Liaoning	30.78	39.9	41.11	58.54	73.31	92.74	151.54	175.49	176.73	182.71	168.06	157.147	172.794	165.73	167.07	Liaoning	1261.32	1273.92	1241.32	1366.03	1423.01	1469.97	1453.21	1495.07	1526.47	1555.84	1466.14	1429.48	1439.56	1367.56	1227.51	Liaoning	38823.3	50829.3	51030.5	79967.2	104321	136325	220219	262370	269772	284267	246399	224639	248747	226646	205080	Liaoning
	Jilin	66.27	63.69	70.61	93.96	98.43	109.67	153.16	193.09	225.22	249.45	263.67	265.221	271.322	269.88	283.64	Jilin	697.205	736.274	642.247	696.877	753.315	797.041	811.068	890.575	914.575	943.068	911.945	887.288	926.959	860.493	745.808	Jilin	46203.8	46893.3	45349	65478.5	74148.8	87411.5	124223	171961	205981	235248	240453	235327	251505	232230	211541	Jilin
	Heilongjiang	50.26	39.16	60.29	61.82	87.99	121.92	158.71	157.27	188.91	220.57	206.19	197.112	198.173	202.12	202.79	Heilongjiang	762.849	772.493	675.616	736.438	828.822	877.699	896.384	967.233	998.137	1052.6	1021.04	1010.79	1145.48	1076.38	932.329	Heilongjiang	38340.8	30250.8	40732.9	45526.6	72928	107009	142265	152117	188558	232173	210528	199239	227003	217559	189067	Heilongjiang
	Shanghai	16.08	19.8	17.78	21.11	22.08	24.11	27.64	31.3	34.05	35	39.32	42.08	43.47	51.18	65.6	Shanghai	153.425	138.466	112.384	141.479	147.781	145.753	146.301	140.932	132.493	133.205	112	93.7534	103.945	81.589	64.5479	Shanghai	2467.07	2741.62	1998.18	2986.63	3263	3514.12	4043.77	4411.16	4511.39	4662.19	4403.84	3945.14	4518.5	4175.73	4234.35	Shanghai
	Jiangsu	29.81	29.11	38.75	69.06	55.27	75	56.63	59.08	67.87	58.24	69.59	51.6866	59.9005	64.22	63.62	Jiangsu	1630.08	1631.4	1332.11	1427.01	1505.81	1560	1577.1	1667.45	1671.01	1684.16	1631.95	1560.16	1537.26	1468.99	1053.04	Jiangsu	48592.8	47490	51619.2	98549.6	83226	117000	89310.9	98513.1	113412	98085.7	113567	80639.6	92082.7	94338.3	66994.5	Jiangsu
	Zhejiang	43.24	52.14	49.75	43.44	44.82	51.01	75.08	62.87	64.09	67.57	77.52	77.8648	93.7202	86.68	102.55	Zhejiang	1023.07	1040.77	908.986	1035.07	1037.81	1053.26	1057.48	1059.95	1038.41	944.932	720.877	640.658	560.219	499.507	414.301	Zhejiang	44237.5	54265.6	45222.1	44963.4	46514.6	53726.8	79395.6	66638.8	66551.8	63849	55882.4	49884.7	52503.9	43297.3	42486.6	Zhejiang
	Anhui	20.92	33.39	52.23	43.37	43.36	43.19	53.06	63.33	67.79	63.56	64.55	72.03	79.354	80.41	75.73	Anhui	1440.82	1461.53	1294.85	1384.88	1468.6	1524.44	1491.01	1604.16	1628.22	1692.71	1632.44	1575.29	1550.08	1554.74	1256.22	Anhui	30142	48800.6	67630	60062.1	63678.6	65840.5	79113.2	101592	110377	107589	105374	113468	123005	125017	95133.5	Anhui
	Fujian	14.67	15.31	19.3	21.52	30.11	33.99	43.32	41.58	48.13	52.64	56.94	56.1028	56.7486	60.5	75.59	Fujian	1029.59	1046.36	901.863	1008.27	1053.64	1075.78	1068.71	1133.75	1146.3	1090.68	935.781	942.74	880.055	778.795	710.849	Fujian	15104.1	16019.7	17406	21698.1	31725.2	36565.8	46296.6	47141.5	55171.5	57413.7	53283.4	52890.3	49941.9	47117.1	53733.1	Fujian
	Jiangxi	23.9975	24.37	39.68	33.57	19.7	40.43	43.73	47.54	51.63	66.29	76.04	78.1586	82.7326	85.86	119.15	Jiangxi	1226.19	1286.3	1304.93	1390.08	1487.23	1560.11	1580.71	1671.56	1726.19	1822.3	1776.71	1700.33	1742.74	1711.78	1395.51	Jiangxi	29425.6	31347.2	51779.7	46665.1	29298.5	63075.2	69124.6	79466	89123.3	120800	135101	132895	144181	146974	166275	Jiangxi
	Shandong	17.63	16.6	27.18	31.32	39.24	54.72	61.3	71.76	73.67	86.58	94.41	93.6212	96.4705	96.4	129.09	Shandong	2512.71	2543.34	2002.19	2146.14	2277.1	2356.77	2320.11	2520.49	2628.88	2715.12	2649.92	2554.52	2838.74	2784.82	1740.49	Shandong	44299.1	42219.5	54419.6	67217	89353.2	128962	142223	180871	193669	235075	250179	239157	273855	268457	224680	Shandong
	Henan	43.18	53.63	63.67	83.82	87.54	102.96	158.02	180.54	205.31	135.17	131.7	151.97	127.84	119.86	161.62	Henan	3050.96	3264.55	2459.62	2656.38	2818.41	2953.7	2937.64	3129.48	3285.97	3457.53	3381.48	3290.19	3408.22	3508.16	2466.9	Henan	131740	175078	156604	222658	246724	304113	464206	564996	674643	467355	445341	500010	435707	420489	398701	Henan
	Hubei	45.46	42.63	47.87	38.93	32.1	33.02	37.34	52.96	72.43	53.81	69.6	55.7194	56.7424	68.32	67.92	Hubei	1878.58	1873.7	1715.73	1916.88	2046.85	2097.21	2121.32	2290.85	2387.07	2452.11	2390.79	2314.3	2437.26	2390.96	1747.51	Hubei	85400	79875.8	82131.8	74624	65703.9	69249.7	79209.9	121323	172895	131948	166399	128951	138296	163350	118691	Hubei
	Hunan	15.56	23.29	33.5	39.51	37.98	43.36	49.59	60.35	58.3	75.24	69.31	88.35	84.15	81.54	82.1924	Hunan	3384.27	3420.49	2639.29	2823.62	3018.47	3136.16	3055.29	3221.26	3234.14	3408.38	3329.97	3244.33	3351.4	3284.22	2637.21	Hunan	52659.3	79663.3	88416.1	111561	114641	135984	151512	194403	188550	256447	230800	286636	282020	267795	216758	Hunan
	Guangdong	39.11	35.34	46.96	45.25	43.01	44.05	52.71	58.45	63.75	63.43	65.82	77.1894	66.32	58.69	61.59	Guangdong	1981.75	1991.67	1761.04	1900.16	1973.15	2044.93	2007.73	2047.23	2051.95	2077.15	2007.34	1935.29	2033.97	2058.85	1611.07	Guangdong	77506.4	70385.7	82698.5	85982.4	84865.2	90079.2	105827	119661	130812	131754	132123	149384	134893	120834	99225.7	Guangdong
	Guangxi	50.47	37	51.98	63.23	57.46	74.43	99.48	109.2	125.87	116.79	128.26	154.396	159.84	138.97	86.15	Guangxi	1551.73	1649.48	1516.33	1608.22	1709.53	1769.86	1750.74	1831.29	1894.08	1927.67	1872.22	1797.32	1838.41	1899.07	1373.04	Guangxi	78315.6	61030.7	78818.8	101688	98229.8	131731	174164	199977	238408	225133	240131	277499	293851	263914	118287	Guangxi
	Hainan	22.92	21.33	21.807	51.41	48.86	31.6	48.58	34.14	33.46	37.77	35.97	44.41	36.35	37.39	37.5824	Hainan	234.247	261.973	220.11	243.945	264.384	277.096	281.479	318.301	334.521	322.466	304.493	290.192	300.164	307.726	202.904	Hainan	5368.93	5587.88	4799.93	12541.2	12917.8	8756.23	13674.3	10866.8	11193.1	12179.5	10952.6	12887.4	10911	11505.9	7625.63	Hainan
	Chongqing	95.696	104.848	145.2	74.48	108.77	78.94	105.03	102.42	104.6	54.31	45.85	39.653	38.8985	51.65	53.73	Chongqing	1092.22	1078.52	977.096	1040.38	1097.59	1101.64	1107.34	1123.73	1153.15	1178.52	1161.59	1122.08	959.507	963.397	811.178	Chongqing	104521	113081	141874	77487.8	119385	86963.8	116304	115092	120620	64005.5	53258.9	44493.9	37323.4	49759.5	43584.6	Chongqing
	Sichuan	94.56	17.29	20.38	29.24	37.68	51.5	83.56	95.18	118.7	111.04	121.18	140.624	127.96	133.88	152.79	Sichuan	3893.15	4093.92	3293.53	3524.05	3789.32	3933.32	3837.04	3929.15	4007.73	4079.45	3965.21	3794.74	3604.99	3637.42	2658.96	Sichuan	368136	70783.8	67122.2	103043	142781	202566	320623	373977	475717	452982	480504	533632	461294	486978	406262	Sichuan
	Guizhou	87.165	94.7495	102.95	80.4	98	76	94.19	101.45	102.82	172.47	110.73	144.5	140.325	178.18	187.25	Guizhou	796.493	836.384	792	855.397	874.575	925.315	925.863	950.575	1004	1011.12	983.726	964.055	1000.11	1024.6	919.781	Guizhou	69426.3	79246.9	81536.4	68773.9	85708.4	70323.9	87207	96435.9	103231	174388	108928	139306	140340	182564	172229	Guizhou
	Yunnan	14.35	14.81	34.83	26.55	24.17	27.72	35.38	34.74	36.31	46.95	54.22	62.27	58.83	67.13	70.58	Yunnan	1497.86	1590.41	1389.64	1480.38	1547.67	1622.9	1624.49	1742.52	1821.21	1915.89	1890.96	1851.29	2079.51	2109.86	1875.67	Yunnan	21494.3	23554	48401.3	39304.2	37407.2	44986.9	57474.6	60535.2	66128	89951.1	102528	115280	122337	141635	132385	Yunnan
	Shaanxi	37.8	32	54	81.25	90.17	132.5	150.67	154.17	178.33	190	185	181.67	175	155	131.67	Shaanxi	509.808	494.74	543.671	567.014	582.795	609.041	582.849	618.027	650.192	674.74	660.603	626.247	625.205	630.575	568	Shaanxi	19270.8	15831.7	29358.2	46069.9	52550.6	80697.9	87817.9	95281.3	115949	128201	122212	113770	109411	97739.2	74788.6	Shaanxi
	Gansu	24.69	30.42	28.701	43.21	50.13	49.53	75.62	87	85.87	98.49	96.28	101.07	107.94	98.61	69.59	Gansu	383.616	408.219	325.644	326.63	340.986	350.027	346.904	368.384	381.753	395.781	381.37	367.288	374.082	378.959	355.452	Gansu	9471.49	12418	9346.3	14113.7	17093.6	17336.9	26232.9	32049.4	32781.2	38980.5	36718.3	37121.8	40378.4	37369.1	24735.9	Gansu
	Qinghai	19	18.33	13.42	18	17.14	18.95	21.5	24.89	42	43.5	49.05	54.35	88.8	71.66	29.03	Qinghai	66.7397	70.3562	57.6986	67.726	73.863	72	71.3425	72.3836	75.4521	76.9863	75.3425	75.7808	60.6027	63.8356	54.137	Qinghai	1268.05	1289.63	774.316	1219.07	1266.01	1364.4	1533.86	1801.63	3168.99	3348.9	3695.55	4118.69	5381.52	4574.46	1571.6	Qinghai
	Xinjiang	72.6	77.73	76.191	63.93	70.13	90.55	121.79	106.88	124.64	108.95	154.96	176.43	129.497	158.11	163.47	Xinjiang	210.411	214.137	121.589	145.479	139.288	143.945	140.329	234.301	240.877	260.548	253.753	258.082	271.671	288.603	282.192	Xinjiang	15275.8	16644.9	9263.99	9300.5	9768.24	13034.2	17090.6	25042.1	30022.9	28386.7	39321.6	45533.5	35180.6	45631	46129.9	Xinjiang
																	feeding（w）	2005	2006	2007	2008	2009	2010	2011	2012	2013	2014	2015	2016	2017	2018	2019	cost																cost
土地成本（元）	nationwide	3.27	2.28	2.63	2.41	2.58	2.95	3.19	3.25	2.98	3.25	3.44	3.09	3.11	3.47	3.39	nationwide	36218.4	37287.9	30963.5	33433.8	35363.6	36540.5	36257.7	38240.8	39209.5	40279.7	38808.2	37535.3	38466.9	38017.8	29818.7	nationwide	118434	85016.4	81433.9	80575.3	91238.1	107794	115662	124283	116844	130909	133500	115984	119632	131922	101086	nationwide
	Beijing	7.34	4.27	6.04	2.5	12.29	6.84	6.23	7.53	4.01	8.4	7.44	7.58	6.68	7.84	7.56871	Beijing	245.863	209.753	158.137	160.384	172.055	170.849	171.068	167.726	172.274	167.562	155.836	150.849	132.658	92.8219	15.5616	Beijing	1804.63	895.647	955.147	400.959	2114.55	1168.61	1065.76	1262.98	690.819	1407.52	1159.42	1143.44	886.152	727.724	117.781	Beijing
	Tianjin	3.46	2.85	6.84	3.93	3.16	3.34	6.49	5.49	4.22	4.11	4.09	4.02	4.27	5.07	5.54	Tianjin	263.836	275.726	143.616	164.986	180.219	196.274	193.26	205.041	209.151	211.781	207.123	205.37	162.849	152.658	108.384	Tianjin	912.871	785.819	982.336	648.396	569.493	655.555	1254.26	1125.68	882.616	870.419	847.134	825.587	695.367	773.974	600.445	Tianjin
	Hebei	1.41	1.94	2.81	1.81	1.79	1.84	2.1	2.07	2.25	2.3	2.41	2.37	2.69	2.85	2.49	Hebei	2471.56	2581.75	1624.22	1770.3	1826.25	1765.97	1773.04	1861.21	1891.51	1993.64	1945.81	1881.59	2074.14	2032.66	1709.48	Hebei	3484.9	5008.6	4564.06	3204.25	3268.98	3249.39	3723.39	3852.7	4255.89	4585.38	4689.4	4459.37	5579.43	5793.07	4256.6	Hebei
	Shanxi	0.87	1.32	0.49	0.51	1.87	1.94	1.85	2.4	2.35	2.35	2.45	2.41	2.42	2.38	2.23	Shanxi	343.616	366.356	311.342	320.384	363.507	374.795	368.274	396.658	430.795	458.795	429.425	410.356	450.849	446.356	405.425	Shanxi	298.946	483.59	152.558	163.396	679.758	727.101	681.307	951.978	1012.37	1078.17	1052.09	988.958	1091.06	1062.33	904.097	Shanxi
	Inner Mongolia	0.26	1.87619	3.95146	4.50502	4.64548	7.5	0.43	4.84086	4.74226	4.70568	8.23	5.7762	4.44	4.7	4.69	Inner Mongolia	524.767	577.699	425.151	456.493	483.836	500.767	495.945	515.288	510.63	509.644	492.329	498.192	503.562	490.959	415.562	Inner Mongolia	136.439	1083.87	1679.97	2056.51	2247.65	3755.75	213.256	2494.44	2421.54	2398.22	4051.87	2877.65	2235.81	2307.51	1948.98	Inner Mongolia
	Liaoning	0.46	0.292	0.2276	0.13828	0.111484	0.46	0.22	0.2	0.1	0.1	1.04	0.81	1.87	1.68	1.24	Liaoning	1261.32	1273.92	1241.32	1366.03	1423.01	1469.97	1453.21	1495.07	1526.47	1555.84	1466.14	1429.48	1439.56	1367.56	1227.51	Liaoning	580.205	371.984	282.523	188.894	158.643	676.187	319.705	299.014	152.647	155.584	1524.78	1157.88	2691.98	2297.5	1522.11	Liaoning
	Jilin	0.81	2.18	2.14	2.18	2.03	2.09	1.74	1.91	1.9	1.94	1.96	1.92	1.95	2.08	2.02	Jilin	697.205	736.274	642.247	696.877	753.315	797.041	811.068	890.575	914.575	943.068	911.945	887.288	926.959	860.493	745.808	Jilin	564.736	1605.08	1374.41	1519.19	1529.23	1665.82	1411.26	1701	1737.69	1829.55	1787.41	1703.59	1807.57	1789.83	1506.53	Jilin
	Heilongjiang	1.42	0.1	0.75	0.47	0.07	8.01	6.53	6.71	2.54	4.06	3.58	3.74	4.1	4.34	4.5	Heilongjiang	762.849	772.493	675.616	736.438	828.822	877.699	896.384	967.233	998.137	1052.6	1021.04	1010.79	1145.48	1076.38	932.329	Heilongjiang	1083.25	77.2493	506.712	346.126	58.0175	7030.37	5853.38	6490.13	2535.27	4273.57	3655.33	3780.37	4696.47	4671.5	4195.48	Heilongjiang
	Shanghai	3.53954	3.65	3.87	3.98	4.1	4.37	5.47	5.37	5.81	6.6	6.99	6.16	8.09	10.94	12.6	Shanghai	153.425	138.466	112.384	141.479	147.781	145.753	146.301	140.932	132.493	133.205	112	93.7534	103.945	81.589	64.5479	Shanghai	543.053	505.4	434.924	563.088	605.901	636.942	800.268	756.802	769.785	879.156	782.88	577.521	840.917	892.584	813.304	Shanghai
	Jiangsu	1.82	0.94	2.88	5.1	4.53	3.68	6.69	6.02	6.44	3.87	4.96	5.11	4.09	3.27	3.22	Jiangsu	1630.08	1631.4	1332.11	1427.01	1505.81	1560	1577.1	1667.45	1671.01	1684.16	1631.95	1560.16	1537.26	1468.99	1053.04	Jiangsu	2966.75	1533.51	3836.48	7277.77	6821.31	5740.8	10550.8	10038.1	10761.3	6517.72	8094.45	7972.44	6287.39	4803.59	3390.79	Jiangsu
	Zhejiang	2.44	1.74	1.42	2.01	2.6	2.87	2.91	4.39	5.41	5.64	4.72	5.51	4.71	4.47	5.48	Zhejiang	1023.07	1040.77	908.986	1035.07	1037.81	1053.26	1057.48	1059.95	1038.41	944.932	720.877	640.658	560.219	499.507	414.301	Zhejiang	2496.29	1810.93	1290.76	2080.49	2698.3	3022.86	3077.27	4653.16	5617.8	5329.41	3402.54	3530.02	2638.63	2232.8	2270.37	Zhejiang
	Anhui	1.59	1.67	2.03	2.45	2	2.06	1.74	2.91	2.62	2.78	3.14	3.01	4.68	5.78	6.02	Anhui	1440.82	1461.53	1294.85	1384.88	1468.6	1524.44	1491.01	1604.16	1628.22	1692.71	1632.44	1575.29	1550.08	1554.74	1256.22	Anhui	2290.91	2440.76	2628.54	3392.95	2937.21	3140.34	2594.36	4668.12	4265.93	4705.74	5125.86	4741.62	7254.38	8986.4	7562.44	Anhui
	Fujian	1.11	2.85	5.24	2.43	2.73	5.48	8.89	7.59	8.99	8.58	9.12	7.53	4.83	9.8	8.36	Fujian	1029.59	1046.36	901.863	1008.27	1053.64	1075.78	1068.71	1133.75	1146.3	1090.68	935.781	942.74	880.055	778.795	710.849	Fujian	1142.84	2982.12	4725.76	2450.11	2876.45	5895.28	9500.85	8605.19	10305.2	9358.08	8534.32	7098.83	4250.66	7632.19	5942.7	Fujian
	Jiangxi	0.160601	0.25	3.08	4.48	3.04	3.57	3.07	3.49	3.06	3.14	4.18	3.72	2.6	1.8	1.63	Jiangxi	1226.19	1286.3	1304.93	1390.08	1487.23	1560.11	1580.71	1671.56	1726.19	1822.3	1776.71	1700.33	1742.74	1711.78	1395.51	Jiangxi	196.928	321.575	4019.19	6227.57	4521.19	5569.59	4852.79	5833.75	5282.15	5722.03	7426.66	6325.22	4531.12	3081.21	2274.68	Jiangxi
	Shandong	2.74	3.65	1.43	0.71	1.45	1.45	1.58	1.58	1.72	1.72	1.72	1.72	1.72	1.72	3.47	Shandong	2512.71	2543.34	2002.19	2146.14	2277.1	2356.77	2320.11	2520.49	2628.88	2715.12	2649.92	2554.52	2838.74	2784.82	1740.49	Shandong	6884.83	9283.2	2863.13	1523.76	3301.79	3417.31	3665.77	3982.38	4521.67	4670.01	4557.86	4393.78	4882.63	4789.89	6039.51	Shandong
	Henan	3.37	3.54	3.23	3.2	3.23	3.62	4.66	3.65	3.91	4.09	3.76	3.71	3.78	3.69	5.65	Henan	3050.96	3264.55	2459.62	2656.38	2818.41	2953.7	2937.64	3129.48	3285.97	3457.53	3381.48	3290.19	3408.22	3508.16	2466.9	Henan	10281.7	11556.5	7944.56	8500.43	9103.47	10692.4	13689.4	11422.6	12848.2	14141.3	12714.4	12206.6	12883.1	12945.1	13938	Henan
	Hubei	0.59	1.04	2.75	1.94	2.47	1.67	2.61	2.82	2.92	3.32	3	3.31	2.4	2.41	2.41	Hubei	1878.58	1873.7	1715.73	1916.88	2046.85	2097.21	2121.32	2290.85	2387.07	2452.11	2390.79	2314.3	2437.26	2390.96	1747.51	Hubei	1108.36	1948.65	4718.25	3718.74	5055.72	3502.33	5536.63	6460.2	6970.24	8141	7172.38	7660.34	5849.42	5762.21	4211.49	Hubei
	Hunan	3.65	3.38	3.38	3.08	2.44	2.31	2.24	3.19	3.16	3.66	3.69	3.83	3.42	3.93	3.80849	Hunan	3384.27	3420.49	2639.29	2823.62	3018.47	3136.16	3055.29	3221.26	3234.14	3408.38	3329.97	3244.33	3351.4	3284.22	2637.21	Hunan	12352.6	11561.3	8920.79	8696.74	7365.06	7244.54	6843.84	10275.8	10219.9	12474.7	12287.6	12425.8	11461.8	12907	10043.8	Hunan
	Guangdong	3.56	3.3	2.84	2.91	2.91	2.71	2.4	2.81	2.74	3.39	5.36	4.62	3.82	3.78	3.72	Guangdong	1981.75	1991.67	1761.04	1900.16	1973.15	2044.93	2007.73	2047.23	2051.95	2077.15	2007.34	1935.29	2033.97	2058.85	1611.07	Guangdong	7055.04	6572.52	5001.36	5529.48	5741.87	5541.76	4818.54	5752.72	5622.33	7041.54	10759.4	8941.03	7769.78	7782.45	5993.17	Guangdong
	Guangxi	1.34	1.1	1.23	1.57	1.39	1.48	1.94	1.92	1.95	2.05	1.28	1.49	1.8	1.86	1.9	Guangxi	1551.73	1649.48	1516.33	1608.22	1709.53	1769.86	1750.74	1831.29	1894.08	1927.67	1872.22	1797.32	1838.41	1899.07	1373.04	Guangxi	2079.31	1814.43	1865.08	2524.9	2376.25	2619.4	3396.44	3516.07	3693.46	3951.73	2396.44	2678	3309.14	3532.27	2608.78	Guangxi
	Hainan	4.73	4.73	4.73	4.33	2.93	2.17	2.1	2.1	2.14	2.17	2.16	2.23	2.43	4.12	3.59312	Hainan	234.247	261.973	220.11	243.945	264.384	277.096	281.479	318.301	334.521	322.466	304.493	290.192	300.164	307.726	202.904	Hainan	1107.99	1239.13	1041.12	1056.28	774.644	601.298	591.107	668.433	715.874	699.751	657.705	647.128	729.399	1267.83	729.058	Hainan
	Chongqing	2.44	3.161	2.5093	2.44	3.47	2.23	2.23	3.18	2.76	1.97	1.42	1.04	1	0.72	0.77	Chongqing	1092.22	1078.52	977.096	1040.38	1097.59	1101.64	1107.34	1123.73	1153.15	1178.52	1161.59	1122.08	959.507	963.397	811.178	Chongqing	2665.01	3409.2	2451.83	2538.54	3808.63	2456.67	2469.37	3573.45	3182.7	2321.69	1649.46	1166.97	959.507	693.646	624.607	Chongqing
	Sichuan	32	3.05	4.8	3.71	5.13	2	1.99	1.73	1.73	1.71	1.78	1.99	1.89	1.92	1.89	Sichuan	3893.15	4093.92	3293.53	3524.05	3789.32	3933.32	3837.04	3929.15	4007.73	4079.45	3965.21	3794.74	3604.99	3637.42	2658.96	Sichuan	124581	12486.4	15809	13074.2	19439.2	7866.63	7635.71	6797.43	6933.37	6975.86	7058.07	7551.53	6813.42	6983.86	5025.43	Sichuan
	Guizhou	2.504	1.5422	3.26	2.18	1.13	0.93	4.59	2.04	1.21	1.49	2.51	2.51	2.24	1.93	1.63	Guizhou	796.493	836.384	792	855.397	874.575	925.315	925.863	950.575	1004	1011.12	983.726	964.055	1000.11	1024.6	919.781	Guizhou	1994.42	1289.87	2581.92	1864.77	988.27	860.543	4249.71	1939.17	1214.84	1506.57	2469.15	2419.78	2240.25	1977.48	1499.24	Guizhou
	Yunnan	4.272	6.47	3.33	3.25	2.38	3.06	3.93	3.91	3.14	3.54	3.28	3.6	3.5	3.18	2.85	Yunnan	1497.86	1590.41	1389.64	1480.38	1547.67	1622.9	1624.49	1742.52	1821.21	1915.89	1890.96	1851.29	2079.51	2109.86	1875.67	Yunnan	6398.87	10290	4627.51	4811.25	3683.46	4966.09	6384.26	6813.26	5718.59	6782.25	6202.35	6664.64	7278.27	6709.36	5345.66	Yunnan
	Shaanxi	5.2	2.8	2.9	2.95	2.53	2.63	2.32	2.32	2.33	2.33	2.33	2.33	2.33	2.33	2.33	Shaanxi	509.808	494.74	543.671	567.014	582.795	609.041	582.849	618.027	650.192	674.74	660.603	626.247	625.205	630.575	568	Shaanxi	2651	1385.27	1576.65	1672.69	1474.47	1601.78	1352.21	1433.82	1514.95	1572.14	1539.2	1459.15	1456.73	1469.24	1323.44	Shaanxi
	Gansu	1.01	2	1.703	3.14	1.11	1.74	1.86	2.61	2.38	2.53	2.33	2.47	2.33	1.92	1.36	Gansu	383.616	408.219	325.644	326.63	340.986	350.027	346.904	368.384	381.753	395.781	381.37	367.288	374.082	378.959	355.452	Gansu	387.453	816.438	554.571	1025.62	378.495	609.048	645.242	961.481	908.573	1001.33	888.592	907.201	871.612	727.601	483.415	Gansu
	Qinghai	4.3	2.79	3.21	2.6	2.01	3.46	3.78	4.15	4.49	5.83	5.38186	0.43	0.785367	0.23561	0	Qinghai	66.7397	70.3562	57.6986	67.726	73.863	72	71.3425	72.3836	75.4521	76.9863	75.3425	75.7808	60.6027	63.8356	54.137	Qinghai	286.981	196.294	185.213	176.088	148.465	249.12	269.675	300.392	338.78	448.83	405.483	32.5858	47.5954	15.0403	0	Qinghai
	Xinjiang	0.00015	0.0005001	0.001667	0.0055568	0.0185226	0.0617421	0.205807	0.08	0.18	0.63	0.73	0.33	0.25	0.25	0.18	Xinjiang	210.411	214.137	121.589	145.479	139.288	143.945	140.329	234.301	240.877	260.548	253.753	258.082	271.671	288.603	282.192	Xinjiang	0.0315616	0.10709	0.202689	0.8084	2.57997	8.88748	28.8807	18.7441	43.3578	164.145	185.24	85.1671	67.9178	72.1507	50.7945	Xinjiang
																	feeding（w）	2005	2006	2007	2008	2009	2010	2011	2012	2013	2014	2015	2016	2017	2018	2019	cost																cost
Piglet input（yuan）	nationwide	219.71	193.38	355.01	485.13	342.97	322.46	503.36	526.19	493.51	445.8	482.74	718.26	648.45	479.75	667.89	nationwide	36218.4	37287.9	30963.5	33433.8	35363.6	36540.5	36257.7	38240.8	39209.5	40279.7	38808.2	37535.3	38466.9	38017.8	29818.7	nationwide	7.95755e+06	7.21073e+06	1.09923e+07	1.62197e+07	1.21287e+07	1.17828e+07	1.82507e+07	2.01219e+07	1.93503e+07	1.79567e+07	1.87343e+07	2.69601e+07	2.49439e+07	1.8239e+07	1.99156e+07	nationwide
	Beijing	214.43	232.28	349.96	416.36	409	358	487.53	535.46	532.63	476.23	466.35	622.36	591.3	479.47	511.803	Beijing	245.863	209.753	158.137	160.384	172.055	170.849	171.068	167.726	172.274	167.562	155.836	150.849	132.658	92.8219	15.5616	Beijing	52720.4	48721.5	55341.6	66777.3	70370.4	61164.1	83401	89810.6	91758.3	79797.9	72673.9	93882.6	78440.4	44505.3	7964.5	Beijing
	Tianjin	266.58	215.05	367.54	549.62	321.84	306.67	525.52	546.02	509.41	435.1	465.21	734.65	566.32	401.09	715.9	Tianjin	263.836	275.726	143.616	164.986	180.219	196.274	193.26	205.041	209.151	211.781	207.123	205.37	162.849	152.658	108.384	Tianjin	70333.3	59294.9	52784.8	90679.8	58001.7	60191.3	101562	111957	106543	92145.8	96355.8	150875	92224.8	61229.4	77591.8	Tianjin
	Hebei	228.13	151.63	324.44	407.68	299.2	291.35	414.01	492.58	421.69	390.07	417.11	701.74	639.71	402.14	559.47	Hebei	2471.56	2581.75	1624.22	1770.3	1826.25	1765.97	1773.04	1861.21	1891.51	1993.64	1945.81	1881.59	2074.14	2032.66	1709.48	Hebei	563837	391471	526962	721716	546413	514516	734057	916793	797630	777661	811616	1.32039e+06	1.32685e+06	817413	956402	Hebei
	Shanxi	126.33	133.27	277.56	403.9	227.03	201.97	364.97	385.81	336.52	273.92	330.84	528.42	424.4	268.15	371.33	Shanxi	343.616	366.356	311.342	320.384	363.507	374.795	368.274	396.658	430.795	458.795	429.425	410.356	450.849	446.356	405.425	Shanxi	43409.1	48824.3	86416.2	129403	82527	75697.2	134409	153034	144971	125673	142071	216840	191340	119690	150546	Shanxi
	Inner Mongolia	238.33	234.25	322.5	405.99	333.75	262.18	384.11	405.15	471.98	471.69	430.08	663.13	739.17	483.11	688.18	Inner Mongolia	524.767	577.699	425.151	456.493	483.836	500.767	495.945	515.288	510.63	509.644	492.329	498.192	503.562	490.959	415.562	Inner Mongolia	125068	135326	137111	185332	161480	131291	190498	208769	241007	240394	211741	330366	372218	237187	285981	Inner Mongolia
	Liaoning	171.02	128.14	342.37	455.09	288.81	279.74	466.25	452.03	410.79	340.81	395.23	754.38	525.04	346.9	669.3	Liaoning	1261.32	1273.92	1241.32	1366.03	1423.01	1469.97	1453.21	1495.07	1526.47	1555.84	1466.14	1429.48	1439.56	1367.56	1227.51	Liaoning	215710	163240	424989	621665	410981	411210	677557	675816	627057	530244	579461	1.07837e+06	755827	474407	821570	Liaoning
	Jilin	213.02	155.16	417.85	514.8	315.8	270.58	441.77	452.77	405.46	322.92	418	634.56	562.76	363.53	537.53	Jilin	697.205	736.274	642.247	696.877	753.315	797.041	811.068	890.575	914.575	943.068	911.945	887.288	926.959	860.493	745.808	Jilin	148519	114240	268363	358752	237897	215663	358306	403226	370824	304536	381193	563037	521655	312815	400894	Jilin
	Heilongjiang	177.17	103.98	283.58	395	293.51	263.01	429.79	467.45	386.49	299.86	351.01	551.96	521.12	357.44	414.69	Heilongjiang	762.849	772.493	675.616	736.438	828.822	877.699	896.384	967.233	998.137	1052.6	1021.04	1010.79	1145.48	1076.38	932.329	Heilongjiang	135154	80323.8	191591	290893	243268	230844	385257	452133	385770	315633	358396	557918	596932	384743	386627	Heilongjiang
	Shanghai	305.49	280.84	356.65	443.97	472.97	489.42	717.74	682.04	648.95	612.08	674.99	815.16	669.37	665.65	997	Shanghai	153.425	138.466	112.384	141.479	147.781	145.753	146.301	140.932	132.493	133.205	112	93.7534	103.945	81.589	64.5479	Shanghai	46869.7	38886.7	40081.6	62812.6	69895.9	71334.6	105006	96120.9	85981.4	81532.4	75598.9	76424	69577.8	54309.7	64354.3	Shanghai
	Jiangsu	315.57	165.28	355.69	492	387.36	333.3	501.06	452.92	437.23	411.89	499.97	721.44	577.09	467.32	718.33	Jiangsu	1630.08	1631.4	1332.11	1427.01	1505.81	1560	1577.1	1667.45	1671.01	1684.16	1631.95	1560.16	1537.26	1468.99	1053.04	Jiangsu	514405	269637	473818	702091	583290	519948	790220	755222	730617	693690	815924	1.12556e+06	887138	686487	756431	Jiangsu
	Zhejiang	253.96	221.67	463.59	510.98	392.05	394.65	558.35	551.6	536.77	493.51	534.42	726.83	688	569.05	671.2	Zhejiang	1023.07	1040.77	908.986	1035.07	1037.81	1053.26	1057.48	1059.95	1038.41	944.932	720.877	640.658	560.219	499.507	414.301	Zhejiang	259818	230707	421397	528899	406873	415669	590444	584666	557388	466333	385251	465649	385431	284244	278079	Zhejiang
	Anhui	248	218.04	402.67	523.19	393.2	313.64	532.48	556.99	483.74	423.28	462.24	599.54	734.66	489.31	1040.43	Anhui	1440.82	1461.53	1294.85	1384.88	1468.6	1524.44	1491.01	1604.16	1628.22	1692.71	1632.44	1575.29	1550.08	1554.74	1256.22	Anhui	357324	318673	521397	724554	577455	478125	793935	893504	787635	716491	754578	944448	1.13878e+06	760750	1.30701e+06	Anhui
	Fujian	290.79	242.18	462.59	641.46	414.38	384.39	550.82	485.1	455.19	403.88	449.56	625.55	562.35	450.6	816.77	Fujian	1029.59	1046.36	901.863	1008.27	1053.64	1075.78	1068.71	1133.75	1146.3	1090.68	935.781	942.74	880.055	778.795	710.849	Fujian	299394	253407	417193	646767	436609	413519	588668	549984	521785	440506	420690	589731	494899	350925	580600	Fujian
	Jiangxi	284.413	259.78	294.97	499.87	353.2	379.61	550.73	596.05	463.66	414.08	438.85	692.77	632.54	461.32	564.2	Jiangxi	1226.19	1286.3	1304.93	1390.08	1487.23	1560.11	1580.71	1671.56	1726.19	1822.3	1776.71	1700.33	1742.74	1711.78	1395.51	Jiangxi	348745	334155	384916	694860	525291	592233	870546	996334	800366	754579	779710	1.17794e+06	1.10235e+06	789679	787345	Jiangxi
	Shandong	254.21	219.01	341.95	584.17	430.74	406.84	547.38	685.79	643.93	593.74	637.28	973.53	853.48	694.06	725.49	Shandong	2512.71	2543.34	2002.19	2146.14	2277.1	2356.77	2320.11	2520.49	2628.88	2715.12	2649.92	2554.52	2838.74	2784.82	1740.49	Shandong	638757	557017	684649	1.25371e+06	980836	958827	1.26998e+06	1.72853e+06	1.69281e+06	1.61208e+06	1.68874e+06	2.4869e+06	2.42281e+06	1.93283e+06	1.26271e+06	Shandong
	Henan	177.29	121.55	332.91	443.47	267.94	268.41	445.77	455.1	409.44	349.99	447.39	680.71	552.05	350.72	552.15	Henan	3050.96	3264.55	2459.62	2656.38	2818.41	2953.7	2937.64	3129.48	3285.97	3457.53	3381.48	3290.19	3408.22	3508.16	2466.9	Henan	540905	396806	818831	1.17803e+06	755165	792802	1.30951e+06	1.42423e+06	1.34541e+06	1.2101e+06	1.51284e+06	2.23967e+06	1.88151e+06	1.23038e+06	1.3621e+06	Henan
	Hubei	201.22	172.64	327.68	499.02	310.28	311.75	490.87	493.22	447.88	394.37	444.75	682.39	621.71	430.48	586.92	Hubei	1878.58	1873.7	1715.73	1916.88	2046.85	2097.21	2121.32	2290.85	2387.07	2452.11	2390.79	2314.3	2437.26	2390.96	1747.51	Hubei	378007	323475	562209	956560	635096	653804	1.04129e+06	1.12989e+06	1.06912e+06	967038	1.06331e+06	1.57926e+06	1.51527e+06	1.02926e+06	1.02565e+06	Hubei
	Hunan	230	175.5	260	453.26	286.91	280.67	493.92	433.48	434.46	350.55	442.69	528.88	597.43	447.01	483.096	Hunan	3384.27	3420.49	2639.29	2823.62	3018.47	3136.16	3055.29	3221.26	3234.14	3408.38	3329.97	3244.33	3351.4	3284.22	2637.21	Hunan	778383	600297	686215	1.27983e+06	866028	880227	1.50907e+06	1.39635e+06	1.4051e+06	1.19481e+06	1.47415e+06	1.71586e+06	2.00223e+06	1.46808e+06	1.27402e+06	Hunan
	Guangdong	244.57	267	419.47	560.51	383.38	386.65	561.41	578.26	537.84	478.05	524.76	728.03	682.76	491.3	636.6	Guangdong	1981.75	1991.67	1761.04	1900.16	1973.15	2044.93	2007.73	2047.23	2051.95	2077.15	2007.34	1935.29	2033.97	2058.85	1611.07	Guangdong	484677	531776	738704	1.06506e+06	756467	790673	1.12716e+06	1.18383e+06	1.10362e+06	992982	1.05337e+06	1.40895e+06	1.38872e+06	1.01151e+06	1.02561e+06	Guangdong
	Guangxi	221.29	219.82	358.89	569.89	385.53	381.22	526.42	482.61	442.74	427.4	468.45	741.2	682.68	488.2	488.8	Guangxi	1551.73	1649.48	1516.33	1608.22	1709.53	1769.86	1750.74	1831.29	1894.08	1927.67	1872.22	1797.32	1838.41	1899.07	1373.04	Guangxi	343381	362589	544195	916508	659077	674707	921624	883798	838586	823887	877041	1.33217e+06	1.25505e+06	927125	671142	Guangxi
	Hainan	211	236	228.5	413.69	340.99	374.58	791.71	568	524	445.74	558	672	496.52	497.04	508.933	Hainan	234.247	261.973	220.11	243.945	264.384	277.096	281.479	318.301	334.521	322.466	304.493	290.192	300.164	307.726	202.904	Hainan	49426	61825.5	50295	100918	90152.2	103795	222850	180795	175289	143736	169907	195009	149038	152952	103265	Hainan
	Chongqing	63.1073	210.358	218	570.1	506.58	303.71	388.33	434.25	371.74	354.93	455.7	810.07	759.36	534.78	746.1	Chongqing	1092.22	1078.52	977.096	1040.38	1097.59	1101.64	1107.34	1123.73	1153.15	1178.52	1161.59	1122.08	959.507	963.397	811.178	Chongqing	68927	226875	213007	593123	556017	334580	430014	487978	428672	418292	529336	908965	728611	515206	605220	Chongqing
	Sichuan	180	152.5	392.47	600.64	382.94	316.58	464	627.84	578.54	539.62	599.14	913.42	769.89	585.71	716.04	Sichuan	3893.15	4093.92	3293.53	3524.05	3789.32	3933.32	3837.04	3929.15	4007.73	4079.45	3965.21	3794.74	3604.99	3637.42	2658.96	Sichuan	700767	624322	1.29261e+06	2.11669e+06	1.45108e+06	1.24521e+06	1.78039e+06	2.46688e+06	2.31863e+06	2.20135e+06	2.37571e+06	3.46619e+06	2.77544e+06	2.13048e+06	1.90392e+06	Sichuan
	Guizhou	377.161	549.948	601.16	528	303.11	292.05	474.88	585.63	530.17	449.9	473.42	737.89	780.77	589.4	581.39	Guizhou	796.493	836.384	792	855.397	874.575	925.315	925.863	950.575	1004	1011.12	983.726	964.055	1000.11	1024.6	919.781	Guizhou	300406	459967	476119	451650	265093	270238	439674	556685	532291	454904	465716	711366	780856	603901	534751	Guizhou
	Yunnan	218.29	248.22	448.33	593.16	356.91	338.08	526.78	650.82	555.63	531.92	548.73	806.91	759.12	499.14	618.18	Yunnan	1497.86	1590.41	1389.64	1480.38	1547.67	1622.9	1624.49	1742.52	1821.21	1915.89	1890.96	1851.29	2079.51	2109.86	1875.67	Yunnan	326969	394772	623019	878104	552379	548671	855751	1.13407e+06	1.01192e+06	1.0191e+06	1.03763e+06	1.49382e+06	1.5786e+06	1.05312e+06	1.1595e+06	Yunnan
	Shaanxi	131.49	87.5	230	402.5	280.83	274.5	373.33	432.83	418.73	368.83	345.33	673.67	716.7	403.58	434.53	Shaanxi	509.808	494.74	543.671	567.014	582.795	609.041	582.849	618.027	650.192	674.74	660.603	626.247	625.205	630.575	568	Shaanxi	67034.7	43289.7	125044	228223	163666	167182	217595	267501	272255	248864	228126	421884	448085	254488	246813	Shaanxi
	Gansu	170	160	163	309.33	202.62	206.82	391.44	475.6	600.76	688.92	661.54	1008.98	770.99	566.43	721.55	Gansu	383.616	408.219	325.644	326.63	340.986	350.027	346.904	368.384	381.753	395.781	381.37	367.288	374.082	378.959	355.452	Gansu	65214.8	65315.1	53079.9	101037	69090.6	72392.7	135792	175203	229342	272661	252291	370586	288414	214654	256476	Gansu
	Qinghai	280	270	370	550	357.48	435.15	700	760	730	625	611	860.25	749.65	668.05	947.05	Qinghai	66.7397	70.3562	57.6986	67.726	73.863	72	71.3425	72.3836	75.4521	76.9863	75.3425	75.7808	60.6027	63.8356	54.137	Qinghai	18687.1	18996.2	21348.5	37249.3	26404.6	31330.8	49939.7	55011.5	55080	48116.4	46034.2	65190.5	45430.8	42645.4	51270.4	Qinghai
	Xinjiang	144.25	150	148.275	331.12	247.83	245.72	496.09	533.98	585.32	560	447.5	639	578.23	461.88	845.88	Xinjiang	210.411	214.137	121.589	145.479	139.288	143.945	140.329	234.301	240.877	260.548	253.753	258.082	271.671	288.603	282.192	Xinjiang	30351.8	32120.5	18028.6	48171.2	34519.7	35370.2	69615.7	125112	140990	145907	113555	164915	157088	133300	238700	Xinjiang
																	feeding（w）	2005	2006	2007	2008	2009	2010	2011	2012	2013	2014	2015	2016	2017	2018	2019	cost																cost
Feed input（yuan）	nationwide	421.2	437.48	519.24	615.12	634.35	697.83	782.65	856.2	893.49	909.07	863.84	834.57	816.29	843.37	883.32	nationwide	36218.4	37287.9	30963.5	33433.8	35363.6	36540.5	36257.7	38240.8	39209.5	40279.7	38808.2	37535.3	38466.9	38017.8	29818.7	nationwide	1.52552e+07	1.63127e+07	1.60775e+07	2.05658e+07	2.24329e+07	2.54991e+07	2.83771e+07	3.27418e+07	3.50333e+07	3.6617e+07	3.35241e+07	3.13259e+07	3.14001e+07	3.2063e+07	2.63395e+07	nationwide
	Beijing	440.35	347.67	463.84	587.26	665.03	728.49	830.97	842.28	888.16	866.88	792.57	824.04	815.82	853.16	842.457	Beijing	245.863	209.753	158.137	160.384	172.055	170.849	171.068	167.726	172.274	167.562	155.836	150.849	132.658	92.8219	15.5616	Beijing	108266	72925	73350.3	94186.9	114422	124462	142153	141272	153007	145256	123511	124306	108225	79191.9	13110	Beijing
	Tianjin	410.37	422.66	495.75	610.19	633.75	675.51	751.77	750.24	783.5	802.87	767.37	769.32	756.44	809.03	841	Tianjin	263.836	275.726	143.616	164.986	180.219	196.274	193.26	205.041	209.151	211.781	207.123	205.37	162.849	152.658	108.384	Tianjin	108270	116538	71197.8	100673	114214	132585	145287	153830	163870	170032	158940	157995	123186	123505	91150.6	Tianjin
	Hebei	364.86	428	450.39	519.16	546.38	589.13	642.11	685.95	713.81	723.51	710.89	684.72	668.28	696.83	709.12	Hebei	2471.56	2581.75	1624.22	1770.3	1826.25	1765.97	1773.04	1861.21	1891.51	1993.64	1945.81	1881.59	2074.14	2032.66	1709.48	Hebei	901774	1.10499e+06	731532	919070	997825	1.04039e+06	1.13849e+06	1.27669e+06	1.35018e+06	1.44242e+06	1.38326e+06	1.28836e+06	1.3861e+06	1.41642e+06	1.21223e+06	Hebei
	Shanxi	358	386.11	512.97	526.55	642.15	767.49	826.12	969.75	988.17	943.69	873.08	763.58	832.95	832.78	836.95	Shanxi	343.616	366.356	311.342	320.384	363.507	374.795	368.274	396.658	430.795	458.795	429.425	410.356	450.849	446.356	405.425	Shanxi	123015	141454	159709	168698	233426	287651	304238	384659	425698	432960	374922	313340	375535	371716	339320	Shanxi
	Inner Mongolia	602.87	416.75	539.9	747.64	695.51	868.56	985.07	1028.21	1189.44	1244.41	1014.29	976.53	921.16	1010.01	1195.21	Inner Mongolia	524.767	577.699	425.151	456.493	483.836	500.767	495.945	515.288	510.63	509.644	492.329	498.192	503.562	490.959	415.562	Inner Mongolia	316366	240756	229539	341293	336513	434946	488541	529824	607364	634206	499364	486499	463861	495873	496683	Inner Mongolia
	Liaoning	424.15	416.26	556.58	654.41	694.96	786.68	914.31	927.18	976.7	981.12	984.83	943.44	930.63	993.55	1034.77	Liaoning	1261.32	1273.92	1241.32	1366.03	1423.01	1469.97	1453.21	1495.07	1526.47	1555.84	1466.14	1429.48	1439.56	1367.56	1227.51	Liaoning	534987	530281	690891	893942	988938	1.1564e+06	1.32868e+06	1.3862e+06	1.4909e+06	1.52646e+06	1.4439e+06	1.34863e+06	1.3397e+06	1.35874e+06	1.27019e+06	Liaoning
	Jilin	414.68	468.78	527.05	643.08	660.76	715.48	853.2	939.27	953.1	981.78	957.58	913.99	858.25	889.46	925.01	Jilin	697.205	736.274	642.247	696.877	753.315	797.041	811.068	890.575	914.575	943.068	911.945	887.288	926.959	860.493	745.808	Jilin	289117	345151	338496	448147	497760	570267	692004	836491	871682	925886	873260	810972	795562	765374	689880	Jilin
	Heilongjiang	314.27	385.58	468.15	519.12	574.52	591.32	646.28	742.99	793.92	783.74	768.58	738.29	713.29	731.23	747.14	Heilongjiang	762.849	772.493	675.616	736.438	828.822	877.699	896.384	967.233	998.137	1052.6	1021.04	1010.79	1145.48	1076.38	932.329	Heilongjiang	239741	297858	316290	382300	476175	519001	579315	718644	792441	824967	784752	746259	817059	787084	696580	Heilongjiang
	Shanghai	406.86	446.92	527.98	649.04	590.93	664.92	774.47	853.14	873.06	885.66	801.27	745.9	799.93	862.73	978	Shanghai	153.425	138.466	112.384	141.479	147.781	145.753	146.301	140.932	132.493	133.205	112	93.7534	103.945	81.589	64.5479	Shanghai	62422.4	61883.1	59336.3	91825.8	87328.1	96914.4	113306	120234	115674	117975	89742.2	69930.7	83148.9	70389.3	63127.9	Shanghai
	Jiangsu	335.27	359.5	433.65	522.96	507.47	573.14	678.89	708.77	756.17	783.65	705.49	712.51	681.9	766.42	825.66	Jiangsu	1630.08	1631.4	1332.11	1427.01	1505.81	1560	1577.1	1667.45	1671.01	1684.16	1631.95	1560.16	1537.26	1468.99	1053.04	Jiangsu	546518	586487	577669	746271	764152	894098	1.07067e+06	1.18184e+06	1.26357e+06	1.3198e+06	1.15132e+06	1.11163e+06	1.04826e+06	1.12586e+06	869454	Jiangsu
	Zhejiang	453.84	447.33	547.98	680.39	686.44	776.01	835.65	956.36	998.72	992.48	956.56	978.94	940.8	933.37	990.39	Zhejiang	1023.07	1040.77	908.986	1035.07	1037.81	1053.26	1057.48	1059.95	1038.41	944.932	720.877	640.658	560.219	499.507	414.301	Zhejiang	464309	465566	498106	704250	712393	817341	883683	1.01369e+06	1.03708e+06	937826	689562	627165	527054	466225	410320	Zhejiang
	Anhui	445.62	445.77	497.93	672.77	659.89	727.66	790.35	846.78	1028.34	996.29	894.69	889.12	918.34	947.96	932.06	Anhui	1440.82	1461.53	1294.85	1384.88	1468.6	1524.44	1491.01	1604.16	1628.22	1692.71	1632.44	1575.29	1550.08	1554.74	1256.22	Anhui	642059	651508	644744	931704	969116	1.10927e+06	1.17842e+06	1.35837e+06	1.67436e+06	1.68643e+06	1.46053e+06	1.40062e+06	1.4235e+06	1.47383e+06	1.17087e+06	Anhui
	Fujian	473.96	482.41	606.73	704.33	643.45	703.59	786.46	877.26	953.74	972.29	955.48	876.84	800.29	847.15	928.25	Fujian	1029.59	1046.36	901.863	1008.27	1053.64	1075.78	1068.71	1133.75	1146.3	1090.68	935.781	942.74	880.055	778.795	710.849	Fujian	487984	504773	547187	710158	677967	756909	840499	994597	1.09327e+06	1.06046e+06	894120	826632	704299	659756	659846	Fujian
	Jiangxi	612.943	520.76	652.45	728.53	742.04	841.41	916.22	992.89	1029.52	1163	1155.49	1072.29	982.92	928.78	946.81	Jiangxi	1226.19	1286.3	1304.93	1390.08	1487.23	1560.11	1580.71	1671.56	1726.19	1822.3	1776.71	1700.33	1742.74	1711.78	1395.51	Jiangxi	751586	669854	851403	1.01272e+06	1.10359e+06	1.31269e+06	1.44828e+06	1.65968e+06	1.77715e+06	2.11934e+06	2.05297e+06	1.82325e+06	1.71297e+06	1.58987e+06	1.32128e+06	Jiangxi
	Shandong	399.51	427.71	564.88	513.03	516.1	571.05	657.93	679.87	714.14	733.9	704.9	630.54	550.44	570.37	838.1	Shandong	2512.71	2543.34	2002.19	2146.14	2277.1	2356.77	2320.11	2520.49	2628.88	2715.12	2649.92	2554.52	2838.74	2784.82	1740.49	Shandong	1.00385e+06	1.08781e+06	1.131e+06	1.10103e+06	1.17521e+06	1.34583e+06	1.52647e+06	1.71361e+06	1.87739e+06	1.99263e+06	1.86793e+06	1.61073e+06	1.56256e+06	1.58838e+06	1.45871e+06	Shandong
	Henan	460.33	473	519.17	651.77	649.99	663.91	730.44	772.74	799.19	841.03	824.89	812.56	814.78	806.33	847.1	Henan	3050.96	3264.55	2459.62	2656.38	2818.41	2953.7	2937.64	3129.48	3285.97	3457.53	3381.48	3290.19	3408.22	3508.16	2466.9	Henan	1.40445e+06	1.54413e+06	1.27696e+06	1.73135e+06	1.83194e+06	1.96099e+06	2.14577e+06	2.41827e+06	2.62612e+06	2.90789e+06	2.78935e+06	2.67348e+06	2.77695e+06	2.82874e+06	2.08971e+06	Henan
	Hubei	513.04	545.89	583.69	724.28	707.31	752.16	828.59	919.41	981.35	1017.77	931.54	880.39	897.02	924.67	941.38	Hubei	1878.58	1873.7	1715.73	1916.88	2046.85	2097.21	2121.32	2290.85	2387.07	2452.11	2390.79	2314.3	2437.26	2390.96	1747.51	Hubei	963784	1.02283e+06	1.00145e+06	1.38836e+06	1.44776e+06	1.57743e+06	1.7577e+06	2.10623e+06	2.34255e+06	2.49568e+06	2.22712e+06	2.03749e+06	2.18627e+06	2.21085e+06	1.64507e+06	Hubei
	Hunan	555	490.89	598.32	784	797.46	842.22	970.6	1103.74	1133.73	1087.18	1049.45	1069.6	1014.62	1014.98	1019.63	Hunan	3384.27	3420.49	2639.29	2823.62	3018.47	3136.16	3055.29	3221.26	3234.14	3408.38	3329.97	3244.33	3351.4	3284.22	2637.21	Hunan	1.87827e+06	1.67909e+06	1.57914e+06	2.21372e+06	2.40711e+06	2.64134e+06	2.96546e+06	3.55543e+06	3.66664e+06	3.70553e+06	3.49464e+06	3.47013e+06	3.40039e+06	3.33342e+06	2.68898e+06	Hunan
	Guangdong	522.56	520.59	605.9	673.9	631.84	697.46	735.25	814.35	840.56	831.1	837.84	785.96	790.96	828.95	811.71	Guangdong	1981.75	1991.67	1761.04	1900.16	1973.15	2044.93	2007.73	2047.23	2051.95	2077.15	2007.34	1935.29	2033.97	2058.85	1611.07	Guangdong	1.03559e+06	1.03684e+06	1.06701e+06	1.28052e+06	1.24672e+06	1.42626e+06	1.47618e+06	1.66716e+06	1.72478e+06	1.72632e+06	1.68183e+06	1.52106e+06	1.60879e+06	1.70668e+06	1.30772e+06	Guangdong
	Guangxi	444.06	451.89	546.37	680.62	695.64	705.25	829.92	948.4	975.56	977.06	873.27	850	844.56	856.81	857.25	Guangxi	1551.73	1649.48	1516.33	1608.22	1709.53	1769.86	1750.74	1831.29	1894.08	1927.67	1872.22	1797.32	1838.41	1899.07	1373.04	Guangxi	689059	745383	828477	1.09459e+06	1.18922e+06	1.2482e+06	1.45297e+06	1.73679e+06	1.84779e+06	1.88345e+06	1.63495e+06	1.52772e+06	1.55265e+06	1.62714e+06	1.17704e+06	Guangxi
	Hainan	452.03	380.48	401.945	488.28	642.28	667.2	767.14	851.02	849	882.01	892.17	804.76	728.23	767.29	764.632	Hainan	234.247	261.973	220.11	243.945	264.384	277.096	281.479	318.301	334.521	322.466	304.493	290.192	300.164	307.726	202.904	Hainan	105886	99675.3	88471.9	119114	169808	184878	215934	270881	284008	284418	271660	233535	218589	236115	155147	Hainan
	Chongqing	263.213	359.88	217.5	420.9	479.55	678.79	710.98	767.47	902.08	851.85	804.59	728.6	855.76	912.86	873.37	Chongqing	1092.22	1078.52	977.096	1040.38	1097.59	1101.64	1107.34	1123.73	1153.15	1178.52	1161.59	1122.08	959.507	963.397	811.178	Chongqing	287486	388138	212518	437897	526349	747785	787298	862426	1.04023e+06	1.00392e+06	934603	817549	821108	879447	708459	Chongqing
	Sichuan	352	504.5	461.5	395.7	479.97	482	583.78	725.69	735.01	805.73	770.33	802.79	829.91	848.15	851.61	Sichuan	3893.15	4093.92	3293.53	3524.05	3789.32	3933.32	3837.04	3929.15	4007.73	4079.45	3965.21	3794.74	3604.99	3637.42	2658.96	Sichuan	1.37039e+06	2.06538e+06	1.51997e+06	1.39447e+06	1.81876e+06	1.89586e+06	2.23999e+06	2.85135e+06	2.94572e+06	3.28694e+06	3.05452e+06	3.04638e+06	2.99181e+06	3.08508e+06	2.2644e+06	Sichuan
	Guizhou	520.2	519.857	520.2	519.71	577.78	622.63	706.87	829.25	831.18	810	830.85	794.16	748.82	846.46	892.99	Guizhou	796.493	836.384	792	855.397	874.575	925.315	925.863	950.575	1004	1011.12	983.726	964.055	1000.11	1024.6	919.781	Guizhou	414336	434800	411998	444559	505312	576129	654465	788265	834505	819010	817329	765614	748902	867285	821355	Guizhou
	Yunnan	466.83	562.66	653.95	758.18	704.04	773.48	885.15	961.04	984.61	996.39	963.67	931	905.78	917.02	940.65	Yunnan	1497.86	1590.41	1389.64	1480.38	1547.67	1622.9	1624.49	1742.52	1821.21	1915.89	1890.96	1851.29	2079.51	2109.86	1875.67	Yunnan	699247	894861	908758	1.1224e+06	1.08962e+06	1.25528e+06	1.43792e+06	1.67463e+06	1.79318e+06	1.90897e+06	1.82226e+06	1.72355e+06	1.88358e+06	1.93479e+06	1.76435e+06	Yunnan
	Shaanxi	298.86	276.5	324	531.25	587.83	694.17	834.17	885.33	927.5	991	840.67	728.5	780.17	807.73	827.88	Shaanxi	509.808	494.74	543.671	567.014	582.795	609.041	582.849	618.027	650.192	674.74	660.603	626.247	625.205	630.575	568	Shaanxi	152361	136796	176149	301226	342584	422778	486195	547158	603053	668667	555349	456221	487767	509335	470236	Shaanxi
	Gansu	400.73	489.5	462.869	744.8	704.56	709.77	761.77	826.05	812.96	851.34	789.59	720.37	733.26	767.41	795.65	Gansu	383.616	408.219	325.644	326.63	340.986	350.027	346.904	368.384	381.753	395.781	381.37	367.288	374.082	378.959	355.452	Gansu	153727	199823	150730	243274	240245	248439	264261	304303	310350	336944	301126	264583	274300	290817	282815	Gansu
	Qinghai	329	343	570	691	723.78	754.09	789	869	720	823.65	858.94	1017.32	906.3	830.74	831.18	Qinghai	66.7397	70.3562	57.6986	67.726	73.863	72	71.3425	72.3836	75.4521	76.9863	75.3425	75.7808	60.6027	63.8356	54.137	Qinghai	21957.4	24132.2	32888.2	46798.7	53460.6	54294.5	56289.2	62901.3	54325.5	63409.8	64714.7	77093.3	54924.3	53030.8	44997.6	Qinghai
	Xinjiang	312.08	370.74	353.142	495.67	554.76	613.45	673.37	755.38	777.9	741.76	740.63	756.39	650.74	655.58	767.06	Xinjiang	210.411	214.137	121.589	145.479	139.288	143.945	140.329	234.301	240.877	260.548	253.753	258.082	271.671	288.603	282.192	Xinjiang	65665.1	79389.1	42938.2	72109.8	77271.2	88303.2	94493.2	176987	187378	193264	187937	195211	176787	189202	216458	Xinjiang
																	feeding（w）	2005	2006	2007	2008	2009	2010	2011	2012	2013	2014	2015	2016	2017	2018	2019	cost																cost
Water input（yuan）	nationwide	1.79	1.86	2.3	2.46	2.29	2.4	2.45	2.46	2.48	2.63	2.61	2.62	2.73	2.92	2.88	nationwide	36218.4	37287.9	30963.5	33433.8	35363.6	36540.5	36257.7	38240.8	39209.5	40279.7	38808.2	37535.3	38466.9	38017.8	29818.7	nationwide	64831	69355.5	71215.9	82247	80982.7	87697.2	88831.4	94072.4	97239.5	105936	101289	98342.6	105015	111012	85878	nationwide
	Beijing	2.84	1.2	0.65	0.61	0.25	0.15	0.69	0.77	0.56	0.71	0.29	0.6	1.83	5.29	4.13607	Beijing	245.863	209.753	158.137	160.384	172.055	170.849	171.068	167.726	172.274	167.562	155.836	150.849	132.658	92.8219	15.5616	Beijing	698.251	251.704	102.789	97.834	43.0137	25.6274	118.037	129.149	96.4734	118.969	45.1923	90.5096	242.763	491.028	64.3641	Beijing
	Tianjin	1.19	1.16	1.43	2.23	1.84	2.44	3.36	3.68	4.01	4.05	4.54	4.58	5.11	5.51	6.09	Tianjin	263.836	275.726	143.616	164.986	180.219	196.274	193.26	205.041	209.151	211.781	207.123	205.37	162.849	152.658	108.384	Tianjin	313.964	319.842	205.372	367.919	331.603	478.908	649.355	754.551	838.694	857.712	940.34	940.594	832.16	841.143	660.056	Tianjin
	Hebei	1.16	1.9	1.64	0.63	1.12	0.88	0.87	0.31	0.37	0.51	0.49	0.6	0.56	0.31	0.61	Hebei	2471.56	2581.75	1624.22	1770.3	1826.25	1765.97	1773.04	1861.21	1891.51	1993.64	1945.81	1881.59	2074.14	2032.66	1709.48	Hebei	2867.01	4905.33	2663.72	1115.29	2045.4	1554.06	1542.55	576.974	699.858	1016.76	953.446	1128.95	1161.52	630.124	1042.78	Hebei
	Shanxi	0.47	1.02	1.28	1.16	2.17	2.76	2.86	3.24	2.84	3.04	3.06	3.11	3.52	4.06	3.74	Shanxi	343.616	366.356	311.342	320.384	363.507	374.795	368.274	396.658	430.795	458.795	429.425	410.356	450.849	446.356	405.425	Shanxi	161.5	373.683	398.518	371.645	788.81	1034.43	1053.26	1285.17	1223.46	1394.74	1314.04	1276.21	1586.99	1812.21	1516.29	Shanxi
	Inner Mongolia	4.13	3.1	5.7	3.6	3.78	3.45	2.87	2.97	3.35	3.41	3.61	4.32	3.33	3.32	3.97	Inner Mongolia	524.767	577.699	425.151	456.493	483.836	500.767	495.945	515.288	510.63	509.644	492.329	498.192	503.562	490.959	415.562	Inner Mongolia	2167.29	1790.87	2423.36	1643.38	1828.9	1727.65	1423.36	1530.4	1710.61	1737.89	1777.31	2152.19	1676.86	1629.98	1649.78	Inner Mongolia
	Liaoning	1.64	1.97	1.54	1.46	2	2.56	2.3	1.84	2.62	2.59	2.59	2.59	2.7	2.58	3.41	Liaoning	1261.32	1273.92	1241.32	1366.03	1423.01	1469.97	1453.21	1495.07	1526.47	1555.84	1466.14	1429.48	1439.56	1367.56	1227.51	Liaoning	2068.56	2509.62	1911.63	1994.4	2846.03	3763.13	3342.37	2750.93	3999.34	4029.61	3797.29	3702.35	3886.82	3528.31	4185.8	Liaoning
	Jilin	0.56	1.45	1.93	1.43	1.38	1.84	1.6	1.79	1.75	1.83	1.9	1.8	1.88	2	1.9	Jilin	697.205	736.274	642.247	696.877	753.315	797.041	811.068	890.575	914.575	943.068	911.945	887.288	926.959	860.493	745.808	Jilin	390.435	1067.6	1239.54	996.534	1039.57	1466.56	1297.71	1594.13	1600.51	1725.82	1732.7	1597.12	1742.68	1720.99	1417.04	Jilin
	Heilongjiang	1.73	2.46	2.03	1.7	2.09	2.22	2.33	2.11	4.1	2.75	2.29	2.1	1.98	2.1	2.11	Heilongjiang	762.849	772.493	675.616	736.438	828.822	877.699	896.384	967.233	998.137	1052.6	1021.04	1010.79	1145.48	1076.38	932.329	Heilongjiang	1319.73	1900.33	1371.5	1251.95	1732.24	1948.49	2088.57	2040.86	4092.36	2894.66	2338.18	2122.67	2268.05	2260.41	1967.21	Heilongjiang
	Shanghai	3.52	2.5	4.4	5.25	6.04	7.35	8.01	8.58	8.65	8.65	9	8.38	10.41	9.6	4.9	Shanghai	153.425	138.466	112.384	141.479	147.781	145.753	146.301	140.932	132.493	133.205	112	93.7534	103.945	81.589	64.5479	Shanghai	540.055	346.164	494.488	742.767	892.596	1071.29	1171.87	1209.19	1146.07	1152.23	1008	785.654	1082.07	783.255	316.285	Shanghai
	Jiangsu	1.18	2.08	2.17	3.9	3.42	2.87	3.92	4.52	3.82	3.32	2.91	3	3.91	3.93	4.2	Jiangsu	1630.08	1631.4	1332.11	1427.01	1505.81	1560	1577.1	1667.45	1671.01	1684.16	1631.95	1560.16	1537.26	1468.99	1053.04	Jiangsu	1923.5	3393.31	2890.68	5565.35	5149.86	4477.2	6182.22	7536.88	6383.27	5591.43	4748.96	4680.49	6010.69	5773.12	4422.77	Jiangsu
	Zhejiang	1.9	2.48	3.94	2.04	1.66	2.07	2.72	2.75	2.8	2.56	2.7	2.7	3.86	4.47	5.08	Zhejiang	1023.07	1040.77	908.986	1035.07	1037.81	1053.26	1057.48	1059.95	1038.41	944.932	720.877	640.658	560.219	499.507	414.301	Zhejiang	1943.83	2581.1	3581.41	2111.54	1722.76	2180.25	2876.34	2914.85	2907.55	2419.02	1946.37	1729.78	2162.45	2232.8	2104.65	Zhejiang
	Anhui	2.76	2.56	1.48	2.13	1.97	1.22	0.65	0.51	0.35	0.9	0.96	0.63	0.77	1.71	1.63	Anhui	1440.82	1461.53	1294.85	1384.88	1468.6	1524.44	1491.01	1604.16	1628.22	1692.71	1632.44	1575.29	1550.08	1554.74	1256.22	Anhui	3976.67	3741.53	1916.38	2949.79	2893.15	1859.81	969.159	818.124	569.877	1523.44	1567.14	992.431	1193.56	2658.6	2047.64	Anhui
	Fujian	1.73	2.17	2.74	2.52	1.99	3.33	2.48	3.13	3.79	3.08	2.73	3.14	2.63	3.04	3.8	Fujian	1029.59	1046.36	901.863	1008.27	1053.64	1075.78	1068.71	1133.75	1146.3	1090.68	935.781	942.74	880.055	778.795	710.849	Fujian	1781.19	2270.59	2471.1	2540.85	2096.75	3582.35	2650.41	3548.65	4344.48	3359.31	2554.68	2960.2	2314.54	2367.54	2701.23	Fujian
	Jiangxi	0.232963	0.12	2.28	2.95	0.51	1.96	2.6	2.29	0.72	3.11	3.12	3.75	2.05	2.76	2.55	Jiangxi	1226.19	1286.3	1304.93	1390.08	1487.23	1560.11	1580.71	1671.56	1726.19	1822.3	1776.71	1700.33	1742.74	1711.78	1395.51	Jiangxi	285.657	154.356	2975.24	4100.74	758.489	3057.81	4109.85	3827.88	1242.86	5667.36	5543.34	6376.23	3572.62	4724.52	3558.54	Jiangxi
	Shandong	2.54	2.09	0.92	0.75	0.85	0.38	0.51	0.61	0.54	1.07	1.09	1.36	1.39	1.43	2.6	Shandong	2512.71	2543.34	2002.19	2146.14	2277.1	2356.77	2320.11	2520.49	2628.88	2715.12	2649.92	2554.52	2838.74	2784.82	1740.49	Shandong	6382.29	5315.59	1842.02	1609.6	1935.53	895.572	1183.26	1537.5	1419.59	2905.18	2888.41	3474.15	3945.85	3982.3	4525.28	Shandong
	Henan	2.42	2.94	2.65	2.71	2.49	2.66	3.44	4.54	4.66	4.55	4.42	4.63	4.6	4.37	4.65	Henan	3050.96	3264.55	2459.62	2656.38	2818.41	2953.7	2937.64	3129.48	3285.97	3457.53	3381.48	3290.19	3408.22	3508.16	2466.9	Henan	7383.32	9597.77	6517.98	7198.8	7017.84	7856.84	10105.5	14207.8	15312.6	15731.8	14946.1	15233.6	15677.8	15330.7	11471.1	Henan
	Hubei	1.02	1.36	1.89	1.84	2.51	2.35	2.3	1.96	1.91	1.9	2.26	2.19	1.7	1.61	1.9	Hubei	1878.58	1873.7	1715.73	1916.88	2046.85	2097.21	2121.32	2290.85	2387.07	2452.11	2390.79	2314.3	2437.26	2390.96	1747.51	Hubei	1916.15	2548.23	3242.72	3527.05	5137.59	4928.43	4879.02	4490.06	4559.3	4659.01	5403.2	5068.32	4143.34	3849.44	3320.26	Hubei
	Hunan	1.15	1.55	1.64	1	0.85	1.23	1.08	1.73	1.47	1.57	1.46	2.02	1.92	2.01	1.97758	Hunan	3384.27	3420.49	2639.29	2823.62	3018.47	3136.16	3055.29	3221.26	3234.14	3408.38	3329.97	3244.33	3351.4	3284.22	2637.21	Hunan	3891.92	5301.76	4328.43	2823.62	2565.7	3857.48	3299.71	5572.78	4754.18	5351.16	4861.76	6553.54	6434.68	6601.28	5215.28	Hunan
	Guangdong	2.58	2.76	2.77	2.89	2.07	2.09	2.01	1.88	1.86	1.67	2.71	2.52	2.03	2.2	1.86	Guangdong	1981.75	1991.67	1761.04	1900.16	1973.15	2044.93	2007.73	2047.23	2051.95	2077.15	2007.34	1935.29	2033.97	2058.85	1611.07	Guangdong	5112.92	5497.01	4878.08	5491.48	4084.42	4273.91	4035.53	3848.8	3816.62	3468.84	5439.9	4876.92	4128.96	4529.47	2996.59	Guangdong
	Guangxi	2.07	2.44	2.63	2.66	2.78	3	3.39	3.26	2.92	3.28	3.97	2.4	2.12	1.96	2.13	Guangxi	1551.73	1649.48	1516.33	1608.22	1709.53	1769.86	1750.74	1831.29	1894.08	1927.67	1872.22	1797.32	1838.41	1899.07	1373.04	Guangxi	3212.07	4024.73	3987.94	4277.86	4752.51	5309.59	5935.01	5970	5530.72	6322.76	7432.71	4313.56	3897.43	3722.17	2924.58	Guangxi
	Hainan	2.53	3	2.859	6.21	5.81	3.79	2.33	1.43	1.42	1.47	1.37	1.44	2.64	2.66	2.54513	Hainan	234.247	261.973	220.11	243.945	264.384	277.096	281.479	318.301	334.521	322.466	304.493	290.192	300.164	307.726	202.904	Hainan	592.644	785.918	629.293	1514.9	1536.07	1050.19	655.847	455.171	475.019	474.025	417.156	417.876	792.434	818.551	516.418	Hainan
	Chongqing	0.179	0.1307	0.10221	0.27	0.14	0.11	0.09	0.07	0.08	2.8	0.1	0.665191	0.199557	0.0598672	0	Chongqing	1092.22	1078.52	977.096	1040.38	1097.59	1101.64	1107.34	1123.73	1153.15	1178.52	1161.59	1122.08	959.507	963.397	811.178	Chongqing	195.507	140.963	99.869	280.904	153.662	121.181	99.6608	78.6608	92.2521	3299.86	116.159	746.399	191.477	57.6759	0	Chongqing
	Sichuan	1.509	2.2307	1.88	1.35	2.54	1.93	1.9	1.05	1.15	1.29	1.66	1.78	1.73	1.68	1.59	Sichuan	3893.15	4093.92	3293.53	3524.05	3789.32	3933.32	3837.04	3929.15	4007.73	4079.45	3965.21	3794.74	3604.99	3637.42	2658.96	Sichuan	5874.76	9132.3	6191.84	4757.47	9624.86	7591.3	7290.38	4125.61	4608.88	5262.49	6582.24	6754.64	6236.63	6110.87	4227.74	Sichuan
	Guizhou	3.6584	4.798	4.49	4.93	3.17	4.13	4.98	3.23	3.5	3.92	3.59	3	3.23	3.93	3.77	Guizhou	796.493	836.384	792	855.397	874.575	925.315	925.863	950.575	1004	1011.12	983.726	964.055	1000.11	1024.6	919.781	Guizhou	2913.89	4012.97	3556.08	4217.11	2772.4	3821.55	4610.8	3070.36	3514	3963.6	3531.58	2892.16	3230.35	4026.69	3467.57	Guizhou
	Yunnan	1.82	1.62	2.9	3.16	2.68	3.03	3.45	3.16	2.79	2.66	2.75	2.99	2.86	2.19	2.02	Yunnan	1497.86	1590.41	1389.64	1480.38	1547.67	1622.9	1624.49	1742.52	1821.21	1915.89	1890.96	1851.29	2079.51	2109.86	1875.67	Yunnan	2726.11	2576.47	4029.97	4678.01	4147.76	4917.4	5604.5	5506.36	5081.16	5096.27	5200.14	5535.35	5947.39	4620.6	3788.86	Yunnan
	Shaanxi	1.33	1.15	4.25	4.7	3.08	2.57	2.77	2.55	2.43	2.42	2.38	2.33	2.2	2.33	2.43	Shaanxi	509.808	494.74	543.671	567.014	582.795	609.041	582.849	618.027	650.192	674.74	660.603	626.247	625.205	630.575	568	Shaanxi	678.045	568.951	2310.6	2664.96	1795.01	1565.24	1614.49	1575.97	1579.97	1632.87	1572.23	1459.15	1375.45	1469.24	1380.24	Shaanxi
	Gansu	0.41	0.8	0.683	2.02	1.62	1.56	1.37	1.68	1.64	1.73	1.94	2.2	2.39	2.29	2.31	Gansu	383.616	408.219	325.644	326.63	340.986	350.027	346.904	368.384	381.753	395.781	381.37	367.288	374.082	378.959	355.452	Gansu	157.283	326.575	222.415	659.793	552.398	546.043	475.259	618.884	626.076	684.701	739.858	808.033	894.056	867.816	821.094	Gansu
	Qinghai	0.71	0.9	1.74	2.2	2.5	2.9	1.5	3.05	3.08	3.24	3.2	2.65	2.34	1.79	2.44	Qinghai	66.7397	70.3562	57.6986	67.726	73.863	72	71.3425	72.3836	75.4521	76.9863	75.3425	75.7808	60.6027	63.8356	54.137	Qinghai	47.3852	63.3205	100.396	148.997	184.658	208.8	107.014	220.77	232.392	249.436	241.096	200.819	141.81	114.266	132.094	Qinghai
	Xinjiang	3.1	3.32	3.254	3.04	3.13	2.66	2.67	2.57	2.76	2.13	2.53	3.1	3.57	3.58	3.27	Xinjiang	210.411	214.137	121.589	145.479	139.288	143.945	140.329	234.301	240.877	260.548	253.753	258.082	271.671	288.603	282.192	Xinjiang	652.274	710.935	395.651	442.258	435.97	382.894	374.678	602.155	664.82	554.967	641.996	800.055	969.866	1033.2	922.767	Xinjiang
																	feeding（w）	2005	2006	2007	2008	2009	2010	2011	2012	2013	2014	2015	2016	2017	2018	2019	cost																cost
Energy input（yuan）	nationwide	7.29	7.11	7.42	7.97	7.74	7.52	7.73	7.67	7.2	7.86	7.61	7.67	8.11	8.39	8.19	nationwide	36218.4	37287.9	30963.5	33433.8	35363.6	36540.5	36257.7	38240.8	39209.5	40279.7	38808.2	37535.3	38466.9	38017.8	29818.7	nationwide	264032	265117	229749	266467	273714	274785	280272	293307	282308	316598	295331	287896	311967	318969	244215	nationwide
	Beijing	16.4	18.08	23.82	11.99	27.17	28.6	26.88	35.03	24.93	29.32	25.16	24.59	22.51	35.52	31.8482	Beijing	245.863	209.753	158.137	160.384	172.055	170.849	171.068	167.726	172.274	167.562	155.836	150.849	132.658	92.8219	15.5616	Beijing	4032.15	3792.34	3766.82	1923	4674.73	4886.29	4598.32	5875.44	4294.79	4912.91	3920.82	3709.38	2986.12	3297.03	495.611	Beijing
	Tianjin	6.94	3.72	6.96	5.49	6.16	7.4	7.48	8.14	8.15	8.06	7.87	7.6	8.9	9.63	9.18	Tianjin	263.836	275.726	143.616	164.986	180.219	196.274	193.26	205.041	209.151	211.781	207.123	205.37	162.849	152.658	108.384	Tianjin	1831.02	1025.7	999.57	905.775	1110.15	1452.43	1445.59	1669.03	1704.58	1706.95	1630.06	1560.81	1449.36	1470.09	994.961	Tianjin
	Hebei	5.55	7.34	5.54	3.96	2.95	2.91	2.91	2.97	3.13	3.11	3.26	3.27	3.16	3.24	3.48	Hebei	2471.56	2581.75	1624.22	1770.3	1826.25	1765.97	1773.04	1861.21	1891.51	1993.64	1945.81	1881.59	2074.14	2032.66	1709.48	Hebei	13717.2	18950.1	8998.17	7010.39	5387.43	5138.98	5159.55	5527.78	5920.42	6200.23	6343.33	6152.8	6554.27	6585.81	5948.99	Hebei
	Shanxi	3.17	4.01	5.47	5.26	5.74	6.92	8.39	9.12	7.88	8.01	8.57	8.49	9.1	9.16	9.59	Shanxi	343.616	366.356	311.342	320.384	363.507	374.795	368.274	396.658	430.795	458.795	429.425	410.356	450.849	446.356	405.425	Shanxi	1089.26	1469.09	1703.04	1685.22	2086.53	2593.58	3089.82	3617.52	3394.66	3674.94	3680.17	3483.92	4102.73	4088.62	3888.02	Shanxi
	Inner Mongolia	45.8	24.75	18.95	22.6	20.64	13.74	12.22	12.75	13.56	12.82	12.81	13.49	11.61	12.07	12.54	Inner Mongolia	524.767	577.699	425.151	456.493	483.836	500.767	495.945	515.288	510.63	509.644	492.329	498.192	503.562	490.959	415.562	Inner Mongolia	24034.3	14298	8056.61	10316.7	9986.37	6880.54	6060.45	6569.92	6924.14	6533.63	6306.73	6720.61	5846.35	5925.87	5211.14	Inner Mongolia
	Liaoning	5.76	5.28	6.64	6.03	6.75	6.68	9.84	8.22	8.21	7.1	4.49	3.85	4.9	4.9	5.28	Liaoning	1261.32	1273.92	1241.32	1366.03	1423.01	1469.97	1453.21	1495.07	1526.47	1555.84	1466.14	1429.48	1439.56	1367.56	1227.51	Liaoning	7265.17	6726.29	8242.33	8237.15	9605.34	9819.42	14299.5	12289.5	12532.3	11046.4	6582.96	5503.5	7053.85	6701.05	6481.24	Liaoning
	Jilin	3.03	4.74	7.13	5.11	4.01	4.73	4.88	3.83	3.17	3.1	4.03	4.31	4.53	4.3	4.02	Jilin	697.205	736.274	642.247	696.877	753.315	797.041	811.068	890.575	914.575	943.068	911.945	887.288	926.959	860.493	745.808	Jilin	2112.53	3489.94	4579.22	3561.04	3020.79	3770	3958.01	3410.9	2899.2	2923.51	3675.14	3824.21	4199.12	3700.12	2998.15	Jilin
	Heilongjiang	2.58	4.04	6.8	8.71	10.59	5.33	8.4	9.96	8.48	7.56	7.48	7.76	8.12	8.65	9.2	Heilongjiang	762.849	772.493	675.616	736.438	828.822	877.699	896.384	967.233	998.137	1052.6	1021.04	1010.79	1145.48	1076.38	932.329	Heilongjiang	1968.15	3120.87	4594.19	6414.38	8777.22	4678.13	7529.62	9633.64	8464.2	7957.68	7637.39	7843.77	9301.29	9310.72	8577.42	Heilongjiang
	Shanghai	5.02	2.79	6.41	6.89	7.53	8.31	9.81	9.92	10.66	11.2	12.33	11.77	14.32	10.83	18.25	Shanghai	153.425	138.466	112.384	141.479	147.781	145.753	146.301	140.932	132.493	133.205	112	93.7534	103.945	81.589	64.5479	Shanghai	770.192	386.319	720.379	974.793	1112.79	1211.21	1435.22	1398.04	1412.38	1491.9	1380.96	1103.48	1488.5	883.609	1178	Shanghai
	Jiangsu	2.8	4.02	6.25	9.48	9.88	7.95	8.9	9.55	7.76	10.62	6.69	9.19	8.39	8.6	7.97	Jiangsu	1630.08	1631.4	1332.11	1427.01	1505.81	1560	1577.1	1667.45	1671.01	1684.16	1631.95	1560.16	1537.26	1468.99	1053.04	Jiangsu	4564.23	6558.22	8325.68	13528.1	14877.4	12402	14036.2	15924.2	12967.1	17885.8	10917.7	14337.9	12897.6	12633.3	8392.74	Jiangsu
	Zhejiang	4.44	4.48	6.17	6.39	6.33	6.92	7.26	8.64	8.68	9.21	9.61	10.71	13.1	12.97	15.08	Zhejiang	1023.07	1040.77	908.986	1035.07	1037.81	1053.26	1057.48	1059.95	1038.41	944.932	720.877	640.658	560.219	499.507	414.301	Zhejiang	4542.42	4662.64	5608.45	6614.09	6569.33	7288.56	7677.3	9157.93	9013.41	8702.82	6927.63	6861.44	7338.87	6478.6	6247.66	Zhejiang
	Anhui	7.38	7.67	7.08	6.02	4.94	3.77	7.1	7.27	6.79	7.4	8.26	8.32	9.84	9.43	9.2	Anhui	1440.82	1461.53	1294.85	1384.88	1468.6	1524.44	1491.01	1604.16	1628.22	1692.71	1632.44	1575.29	1550.08	1554.74	1256.22	Anhui	10633.3	11210	9167.53	8336.96	7254.9	5747.13	10586.2	11662.3	11055.6	12526.1	13483.9	13106.4	15252.8	14661.2	11557.2	Anhui
	Fujian	2.59	2.98	2.78	4.37	3.94	7.01	8.32	9.19	8.96	11.31	10.51	11.14	13.91	11.84	15.71	Fujian	1029.59	1046.36	901.863	1008.27	1053.64	1075.78	1068.71	1133.75	1146.3	1090.68	935.781	942.74	880.055	778.795	710.849	Fujian	2666.64	3118.14	2507.18	4406.16	4151.36	7541.22	8891.69	10419.2	10270.9	12335.6	9835.06	10502.1	12241.6	9220.93	11167.4	Fujian
	Jiangxi	8.413	8.91	8.2	4.89	4.12	4.96	5.95	4.46	5.52	3.02	4.92	5.4	5.24	4.38	5.19	Jiangxi	1226.19	1286.3	1304.93	1390.08	1487.23	1560.11	1580.71	1671.56	1726.19	1822.3	1776.71	1700.33	1742.74	1711.78	1395.51	Jiangxi	10316	11460.9	10700.4	6797.5	6127.4	7738.14	9405.24	7455.16	9528.58	5503.35	8741.42	9181.78	9131.96	7497.6	7242.68	Jiangxi
	Shandong	5.26	5.9	2.28	1.31	1.24	2.21	2.34	2.38	2.4	2.99	3.14	2.85	2.79	2.92	3.83	Shandong	2512.71	2543.34	2002.19	2146.14	2277.1	2356.77	2320.11	2520.49	2628.88	2715.12	2649.92	2554.52	2838.74	2784.82	1740.49	Shandong	13216.9	15005.7	4565	2811.44	2823.6	5208.46	5429.06	5998.77	6309.3	8118.22	8320.74	7280.38	7920.08	8131.68	6666.09	Shandong
	Henan	6.11	9	7.34	7.86	8.81	8.13	10.08	9.9	8.76	8.08	7.73	8.26	8.16	8.07	7.52	Henan	3050.96	3264.55	2459.62	2656.38	2818.41	2953.7	2937.64	3129.48	3285.97	3457.53	3381.48	3290.19	3408.22	3508.16	2466.9	Henan	18641.4	29380.9	18053.6	20879.2	24830.2	24013.6	29611.4	30981.8	28785.1	27936.9	26138.8	27177	27811.1	28310.9	18551.1	Henan
	Hubei	5.77	6.9	5.45	5.67	6.14	6.95	5.9	5.42	6.57	5.42	5.59	5.42	4.33	4.27	3.96	Hubei	1878.58	1873.7	1715.73	1916.88	2046.85	2097.21	2121.32	2290.85	2387.07	2452.11	2390.79	2314.3	2437.26	2390.96	1747.51	Hubei	10839.4	12928.5	9350.71	10868.7	12567.7	14575.6	12515.8	12416.4	15683	13290.4	13364.5	12543.5	10553.3	10209.4	6920.13	Hubei
	Hunan	1.26	1.52	1.48	3.25	2.44	2.12	2.29	2	1.95	2.13	1.83	2.18	2.88	3.55	3.27864	Hunan	3384.27	3420.49	2639.29	2823.62	3018.47	3136.16	3055.29	3221.26	3234.14	3408.38	3329.97	3244.33	3351.4	3284.22	2637.21	Hunan	4264.19	5199.15	3906.15	9176.75	7365.06	6648.67	6996.61	6442.52	6306.57	7259.86	6093.85	7072.64	9652.02	11659	8646.45	Hunan
	Guangdong	7.33	9.2	8.36	9.47	7.95	7.52	8.41	7.13	6.68	5.37	7.44	10.17	8.48	9.1	10.19	Guangdong	1981.75	1991.67	1761.04	1900.16	1973.15	2044.93	2007.73	2047.23	2051.95	2077.15	2007.34	1935.29	2033.97	2058.85	1611.07	Guangdong	14526.3	18323.4	14722.3	17994.6	15686.5	15377.9	16885	14596.8	13707	11154.3	14934.6	19681.9	17248.1	18735.5	16416.8	Guangdong
	Guangxi	4.19	4.56	5.08	5.12	4.1	4.34	4.48	5.22	3.51	3.87	5.46	3.13	3.62	2.47	2.47	Guangxi	1551.73	1649.48	1516.33	1608.22	1709.53	1769.86	1750.74	1831.29	1894.08	1927.67	1872.22	1797.32	1838.41	1899.07	1373.04	Guangxi	6501.73	7521.63	7702.95	8234.08	7009.09	7681.21	7843.31	9559.32	6648.23	7460.09	10222.3	5625.6	6655.05	4690.7	3391.41	Guangxi
	Hainan	3.68	4.29	4.107	7.39	6.77	5.69	4.97	4.02	4.14	4.74	4.54	5.24	6.25	6.39	6.23855	Hainan	234.247	261.973	220.11	243.945	264.384	277.096	281.479	318.301	334.521	322.466	304.493	290.192	300.164	307.726	202.904	Hainan	862.027	1123.86	903.99	1802.76	1789.88	1576.68	1398.95	1279.57	1384.92	1528.49	1382.4	1520.6	1876.03	1966.37	1265.83	Hainan
	Chongqing	3.21	3.42	3.21	3.51	7.42	4.02	5.41	5	6.49	7.45	8.56	9.05	6.4	6.64	7.56	Chongqing	1092.22	1078.52	977.096	1040.38	1097.59	1101.64	1107.34	1123.73	1153.15	1178.52	1161.59	1122.08	959.507	963.397	811.178	Chongqing	3506.02	3688.54	3136.48	3651.75	8144.11	4428.61	5990.72	5618.63	7483.95	8779.98	9943.2	10154.8	6140.84	6396.96	6132.51	Chongqing
	Sichuan	7.91	2.77	2.98	2.57	4.53	3.3	3.04	2.43	2.89	2.51	2.65	2.69	2.71	3.07	2.82	Sichuan	3893.15	4093.92	3293.53	3524.05	3789.32	3933.32	3837.04	3929.15	4007.73	4079.45	3965.21	3794.74	3604.99	3637.42	2658.96	Sichuan	30794.8	11340.2	9814.73	9056.82	17165.6	12979.9	11664.6	9547.84	11582.3	10239.4	10507.8	10207.8	9769.51	11166.9	7498.26	Sichuan
	Guizhou	5.1515	5.00345	6.45	14.2	2.27	4.94	3.79	3.45	3.34	3.91	3.8	3.36	4.42	4.15	5.58	Guizhou	796.493	836.384	792	855.397	874.575	925.315	925.863	950.575	1004	1011.12	983.726	964.055	1000.11	1024.6	919.781	Guizhou	4103.13	4184.8	5108.4	12146.6	1985.29	4571.06	3509.02	3279.48	3353.36	3953.49	3738.16	3239.22	4420.48	4252.1	5132.38	Guizhou
	Yunnan	2.38	2.27	3.78	3.81	3.6	3.51	4.45	4.02	3.02	3.68	3.56	2.64	3.13	2.48	2.2	Yunnan	1497.86	1590.41	1389.64	1480.38	1547.67	1622.9	1624.49	1742.52	1821.21	1915.89	1890.96	1851.29	2079.51	2109.86	1875.67	Yunnan	3564.91	3610.23	5252.85	5640.26	5571.62	5696.39	7228.99	7004.93	5500.04	7050.48	6731.81	4887.4	6508.86	5232.46	4126.48	Yunnan
	Shaanxi	5.03	7.75	10	8.85	6.95	5.5	5.2	5.13	5	4.97	4.9	4.69	4.57	4.52	4.58	Shaanxi	509.808	494.74	543.671	567.014	582.795	609.041	582.849	618.027	650.192	674.74	660.603	626.247	625.205	630.575	568	Shaanxi	2564.34	3834.23	5436.71	5018.07	4050.42	3349.73	3030.82	3170.48	3250.96	3353.46	3236.95	2937.1	2857.19	2850.2	2601.44	Shaanxi
	Gansu	3.99	4.65	4.452	4.76	5.58	4.36	2.88	3.25	3.4	5.08	5.36	6	6.64	5.76	7.34	Gansu	383.616	408.219	325.644	326.63	340.986	350.027	346.904	368.384	381.753	395.781	381.37	367.288	374.082	378.959	355.452	Gansu	1530.63	1898.22	1449.77	1554.76	1902.7	1526.12	999.084	1197.25	1297.96	2010.57	2044.14	2203.73	2483.91	2182.8	2609.02	Gansu
	Qinghai	13.5	17	21.75	35.7	25.85	27.51	17.7	10	9.29	8.28	11	8.4	9.96	13.88	14.92	Qinghai	66.7397	70.3562	57.6986	67.726	73.863	72	71.3425	72.3836	75.4521	76.9863	75.3425	75.7808	60.6027	63.8356	54.137	Qinghai	900.986	1196.05	1254.95	2417.82	1909.36	1980.72	1262.76	723.836	700.95	637.447	828.767	636.559	603.603	886.038	807.724	Qinghai
	Xinjiang	11.89	13.32	12.891	10.52	10.3	12.75	14.69	13.94	15.51	27.83	18.85	18.44	23.19	20.44	15.32	Xinjiang	210.411	214.137	121.589	145.479	139.288	143.945	140.329	234.301	240.877	260.548	253.753	258.082	271.671	288.603	282.192	Xinjiang	2501.79	2852.3	1567.4	1530.44	1434.66	1835.3	2061.43	3266.16	3736	7251.05	4783.25	4759.04	6300.06	5899.04	4323.18	Xinjiang
[truncated: 15 more columns]

## Sheet: Desirable Output
		2005	2006	2007	2008	2009	2010	2011	2012	2013	2014	2015	2016	2017	2018	2019
Weight of hog product（kg）	nationwide	97.9	99.1	101.6	104.3	105.74	107.68	109.23	111.69	112.16	114.52	114.99	117.6	118.62	120.13	123.89
	Beijing	90.8	92	94.4	99.9	99.71	103.43	105.73	108.89	108.3	104.46	105.31	108.43	110.28	112.56	112.535
	Tianjin	101.2	101.5	101.8	107.7	107.34	110.07	110.56	109.02	107.82	109.45	108.16	111.58	111.64	113.47	117.26
	Hebei	96.1	95.9	98.7	97.4	99.43	99.87	99.87	102.1	101.44	102.57	104.09	105	104.78	107.54	107.89
	Shanxi	93.8	97.4	98.7	98.2	99.9	101.53	104.82	112.75	111.8	112.88	112.31	112.09	116.64	115.78	116.3							0.9
	Inner Mongolia	100	90	98	99.6	100	123.55	117.62	121.98	136.82	152.41	138.63	145.93	140.9	148.57	172.72
	Liaoning	100.5	101.6	104.5	109.8	108.61	108.23	113.63	112.7	112.97	114.51	116.56	123.95	126.25	132.17	136.08
	Jilin	111.2	110.5	110.6	114.4	114.55	115.9	116.16	119.03	122.65	121.6	122.37	123.2	123.2	121.7	123.14
	Heilongjiang	97.9	97.9	97.8	98.3	102	100.53	101.13	103.2	105.01	105.6	104.96	105.3	106.06	107.93	108.7
	Shanghai	96.1	97.7	100.1	100.6	101.89	103.54	109.55	112.88	111.54	112.34	111.8	110.89	114.82	124.21	138
	Jiangsu	94.4	93.6	98.1	97.5	98.84	97.9	100.88	99.29	100.75	100.9	102.27	115.86	113.41	114.63	118.68
	Zhejiang	100.7	102.8	106.3	107.1	109.68	111.93	115.1	117.67	120.18	120.02	121.71	125.96	128.39	127.58	128.09
	Anhui	99.2	103	103.1	106.4	107.27	112.11	114.77	115.39	118.24	118.85	120.01	123.11	129.77	133.6	129.33
	Fujian	101.7	101.1	106.4	105.5	107.19	107.89	108.82	111.23	111.66	115.47	114.37	117.4	118.1	120.33	122.68
	Jiangxi	103.6	104.5	105.8	113.3	113.9	117.98	115.61	123.33	119.96	129.46	127.86	129.75	129	127.3	127.31
	Shandong	101.9	100.7	105.2	106.1	105.19	106.99	109.55	109.6	110.4	111.15	111.6	111.7	111.5	111.7	127.21
	Henan	94.8	97.8	97.7	103.7	106.29	105.61	107.81	108.3	108.94	110.38	111.47	113.59	115.79	116.39	118.94
	Hubei	101	101	101.3	109.3	109.1	106.4	109.7	113.27	114.43	117.17	119.55	122.19	124.4	124.31	125.62
	Hunan	101	101.2	100.1	113.2	112.99	110.36	115.31	118.07	119.08	118.17	121.62	127.51	127.49	126.63	126.716
	Guangdong	97	101.4	99.4	97.8	100.25	101.88	101.5	106.19	106.66	108.11	110.51	109.6	110.73	114.73	113.3
	Guangxi	95.1	96.9	101.1	104.8	107.55	110.58	114.01	117.21	115.52	116.81	114.34	114.69	116.69	117.5	118.03
	Hainan	93.4	89.9	90.23	88.1	99.98	101.5	106.35	108.33	108.33	112.33	116.67	117.67	114.42	116.2	115.89
	Chongqing	94.73	92.55	95	95	101.75	113.11	108.59	110.51	108.9	109.18	111.15	117.19	120.37	120.28	123.7
	Sichuan	90	100	92.3	102.2	104.64	108.52	111.12	115	113.15	115.15	117.64	121.88	123.13	123.12	122.74
	Guizhou	116.27	116.24	119.1	122.8	119.47	116.75	116.15	121.65	118.2	119.96	120.43	124.53	125.35	128.65	131.57
	Yunnan	115	121.4	114.4	121.3	118.63	119.83	122.46	122.5	121.64	124.27	128.69	126.83	127.86	128.18	128.92
	Shaanxi	94.3	95.5	96.5	106.5	111.17	109.52	109.22	106.2	106.47	111.53	109.98	107	111.55	114.72	115.75
	Gansu	88.8	96	92.04	99.6	99.04	97.01	100.25	100.19	103.03	111.91	111.57	111.21	111.24	112.39	115.02
	Qinghai	110	94	102	103	102	100	100	102.5	105	107	109.13	117	114	110	120
	Xinjiang	78.6	90.5	87.42	94.9	98.17	100.25	101.31	110.13	103.8	107.4	109.91	109.33	112.22	111.5	114.28
		2005	2006	2007	2008	2009	2010	2011	2012	2013	2014	2015	2016	2017	2018	2019
Weight of piglets(kg)	nationwide	18.5	17.8	17.4	17.6	17.63	18.04	17.72	18.04	18.3	18.71	18.68	18.74	18.71	18.57	18.42
	Beijing	18.9	19.9	19.2	19.1	22.76	20.65	19.59	21.94	21.5	23.33	20.98	19.92	20.67	20.17	21.203
	Tianjin	21.7	20.9	18.2	18	18.73	18.5	18.78	18.09	17.36	17.07	16.63	16.55	17.06	17.92	16.93
	Hebei	19.1	18.3	18.6	17.8	17.67	18.05	16.73	17.59	17.42	17.61	17.75	17.67	17.86	15.86	15.63
	Shanxi	13.6	11.7	11.7	11.1	8.83	9.37	9.3	9.25	10.44	10.33	10.3	10.94	11.02	10.96	10.94
	Inner Mongolia	12	10	10	10	10.25	10.53	9.59	9.4	10.94	10.5	11.46	10.92	13.27	11.93	12.1
	Liaoning	16	15.7	13.7	13.6	11.82	12.53	12.07	11.85	11.98	12.54	12.73	13.86	12.28	13	14.26
	Jilin	17.3	17.3	17.4	15.3	15.54	14.38	13.57	13.83	14.05	14.29	14.9	15.15	15.04	15.29	15.73
	Heilongjiang	13.7	13.4	13.9	13.1	13.13	13.54	13.76	13.5	13.49	13.51	13.64	13.16	12.92	12.94	12.3
	Shanghai	24.9	24.9	24.3	24.5	24.97	25.67	26.21	26.37	25.83	25.99	25.96	26.41	25.74	26.13	27.5
	Jiangsu	28.7	27	23.3	25.5	25.48	25.06	19.95	19.89	21.16	21.39	20.07	20.15	19.13	18.55	18.38
	Zhejiang	23	23.8	24.7	25.2	24.47	25.62	25.22	24.97	25	24.77	25.13	24.21	24.71	24.68	22.46
	Anhui	25	22.9	22	22.7	23.19	24.79	23.1	23.02	22.35	22.94	22.23	20.51	21.52	21	22.02
	Fujian	22.8	20.2	19.2	17.6	16.68	18.24	19	17.9	18.5	16	15.97	17.51	16.76	18.54	17.83
	Jiangxi	16.98	26.7	15.4	20	15.68	16.27	16.35	16.29	16.22	14.98	15.03	15.05	17.5	16.44	17.71
	Shandong	26.8	26.4	25.7	30.4	29.74	30.38	29.41	29.48	29.18	28.73	28.93	29.08	29.68	29.23	25
	Henan	14	14	13.3	14.1	13.39	14.89	12.48	13.53	13.73	14.39	14.52	15.53	14.22	14.7	15.44
	Hubei	12.5	13.3	13.7	14.7	13.7	14.35	13.97	14.65	14.87	14.92	14.95	15.49	15.35	15.75	17.82
	Hunan	10	11.8	9.1	9.6	11.86	11.96	14.08	10.66	13.08	12.82	14.3	13.94	14.71	15.65	15.305
	Guangdong	17.2	17.8	16.7	15.5	16.13	14.88	15.46	18.5	17.5	16.85	17.78	17.15	16.5	16.5	18
	Guangxi	16.6	15.9	16	15.5	15.9	16.01	15.09	15.11	14.96	15.34	17.43	17.75	17.48	16.9	17.1
	Hainan	21.7	20.3	20	18.8	20	24	24	24	24	24	24	24	24	24	24
	Chongqing	19.1	19.3	20	22.5	25.1	21.83	19.58	19.6	21.77	22.76	24.07	27.09	25.14	23.65	23.5
	Sichuan	30	18	28.9	24	24.27	25.33	26.19	26.72	26.59	26.72	26.88	27.92	27.09	26.5	27.12
	Guizhou	17.559	15.8	22.3	20.8	21.5	19.25	19.5	24.75	21.83	22.95	22.64	22.62	23.84	23.95	22.82
	Yunnan	20.4	22.2	21.5	21	21.89	21.59	22.19	22.06	22.04	22.22	21.89	21.15	21.08	21.41	21.3
	Shaanxi	12.9	8.8	9.3	11	10.22	12.88	13.58	13.28	12.67	13.07	12.63	12.77	12.1	12.12	12.05
	Gansu	13	10	9.1	7.5	8.05	9.92	9.57	12.1	16.89	22.04	22.01	22.35	19.11	19.39	18.52
	Qinghai	15	15	15	18	16.26	18	20	20	18.5	20	18.8	18.5	15.95	15.5	15.75
	Xinjiang	12.8	13.1	13.5	13.9	13.92	14.6	15.59	14.88	16.85	20.5	18.13	16.17	20.97	19.75	20.69
		2005	2006	2007	2008	2009	2010	2011	2012	2013	2014	2015	2016	2017	2018	2019
Net hog weight gain(kg)	nationwide	79.4	81.3	84.2	86.7	88.11	89.64	91.51	93.65	93.86	95.81	96.31	98.86	99.91	101.56	105.47
	Beijing	71.9	72.1	75.2	80.8	76.95	82.78	86.14	86.95	86.8	81.13	84.33	88.51	89.61	92.39	91.332
	Tianjin	79.5	80.6	83.6	89.7	88.61	91.57	91.78	90.93	90.46	92.38	91.53	95.03	94.58	95.55	100.33
	Hebei	77	77.6	80.1	79.6	81.76	81.82	83.14	84.51	84.02	84.96	86.34	87.33	86.92	91.68	92.26
	Shanxi	80.2	85.7	87	87.1	91.07	92.16	95.52	103.5	101.36	102.55	102.01	101.15	105.62	104.82	105.36
	Inner Mongolia	88	80	88	89.6	89.75	113.02	108.03	112.58	125.88	141.91	127.17	135.01	127.63	136.64	160.62
	Liaoning	84.5	85.9	90.8	96.2	96.79	95.7	101.56	100.85	100.99	101.97	103.83	110.09	113.97	119.17	121.82
	Jilin	93.9	93.2	93.2	99.1	99.01	101.52	102.59	105.2	108.6	107.31	107.47	108.05	108.16	106.41	107.41
	Heilongjiang	84.2	84.5	83.9	85.2	88.87	86.99	87.37	89.7	91.52	92.09	91.32	92.14	93.14	94.99	96.4
	Shanghai	71.2	72.8	75.8	76.1	76.92	77.87	83.34	86.51	85.71	86.35	85.84	84.48	89.08	98.08	110.5
	Jiangsu	65.7	66.6	74.8	72	73.36	72.84	80.93	79.4	79.59	79.51	82.2	95.71	94.28	96.08	100.3
	Zhejiang	77.7	79	81.6	81.9	85.21	86.31	89.88	92.7	95.18	95.25	96.58	101.75	103.68	102.9	105.63
	Anhui	74.2	80.1	81.1	83.7	84.08	87.32	91.67	92.37	95.89	95.91	97.78	102.6	108.25	112.6	107.31
	Fujian	78.9	80.9	87.2	87.9	90.51	89.65	89.82	93.33	93.16	99.47	98.4	99.89	101.34	101.79	104.85
	Jiangxi	86.62	77.8	90.4	93.3	98.22	101.71	99.26	107.04	103.74	114.48	112.83	114.7	111.5	110.86	109.6
	Shandong	75.1	74.3	79.5	75.7	75.45	76.61	80.14	80.12	81.22	82.42	82.67	82.62	81.82	82.47	102.21
	Henan	80.8	83.8	84.4	89.6	92.9	90.72	95.33	94.77	95.21	95.99	96.95	98.06	101.57	101.69	103.5
	Hubei	88.5	87.7	87.6	94.6	95.4	92.05	95.73	98.62	99.56	102.25	104.6	106.7	109.05	108.56	107.8
	Hunan	91	89.4	91	103.6	101.13	98.4	101.23	107.41	106	105.35	107.32	113.57	112.78	110.98	111.408
	Guangdong	79.8	83.6	82.7	82.3	84.12	87	86.04	87.69	89.16	91.26	92.73	92.45	94.23	98.23	95.3
	Guangxi	78.5	81	85.1	89.3	91.65	94.57	98.92	102.1	100.56	101.47	96.91	96.94	99.21	100.6	100.93
	Hainan	71.7	69.6	70.23	69.3	79.98	77.5	82.35	84.33	84.33	88.33	92.67	93.67	90.42	92.2	91.89
	Chongqing	75.63	73.25	75	72.5	76.65	91.28	89.01	90.91	87.13	86.42	87.08	90.1	95.23	96.63	100.2
	Sichuan	60	82	63.4	78.2	80.37	83.19	84.93	88.28	86.56	88.43	90.76	93.96	96.04	96.62	95.62
	Guizhou	98.711	100.44	96.8	102	97.97	97.5	96.65	96.9	96.37	97.01	97.79	101.91	101.51	104.7	108.75
	Yunnan	94.6	99.2	92.9	100.3	96.74	98.24	100.27	100.44	99.6	102.05	106.8	105.68	106.78	106.77	107.62
	Shaanxi	81.4	86.7	87.2	95.5	100.95	96.64	95.64	92.92	93.8	98.46	97.35	94.23	99.45	102.6	103.7
	Gansu	75.8	86	82.94	92.1	90.99	87.09	90.68	88.09	86.14	89.87	89.56	88.86	92.13	93	96.5
	Qinghai	95	79	87	85	85.74	82	80	82.5	86.5	87	90.33	98.5	98.05	94.5	104.25
	Xinjiang	65.8	77.4	73.92	81	84.25	85.65	85.72	95.25	86.95	86.9	91.78	93.16	91.25	91.75	93.59

## Sheet: Undesirable Output
Feeding amount（w）	2005	2006	2007	2008	2009	2010	2011	2012	2013	2014	2015	2016	2017	2018	2019	electric cost																	Coal cost
nationwide	36218.4	37287.9	30963.5	33433.8	35363.6	36540.5	36257.7	38240.8	39209.5	40279.7	38808.2	37535.3	38466.9	38017.8	29818.7		nationwide	4.42	4.12	4.6	5.23	5.24	4.95	5.26	5.34	5.19	5.57	5.79	5.88	6.42	6.58	6.85		nationwide	2.57	2.64	2.65	2.56	2.33	2.39	2.25	2.08	1.9	1.87	1.76	1.72	1.58	1.62	1.3
Beijing	245.863	209.753	158.137	160.384	172.055	170.849	171.068	167.726	172.274	167.562	155.836	150.849	132.658	92.8219	15.5616		Beijing	9.36	11.58	13.05	8.18	13.59	11.63	10.38	14.12	9	13.63	12.43	13.9	17.23	25.96	23.0031		Beijing	7.04	6.16	10.26	3.81	13.52	16.84	15.97	19.22	14.71	14.26	11.55	10.52	5.28	9.56	8.80097
Tianjin	263.836	275.726	143.616	164.986	180.219	196.274	193.26	205.041	209.151	211.781	207.123	205.37	162.849	152.658	108.384		Tianjin	3.92	2.7	4.14	3.64	4.25	4.6	4.8	5.42	5.37	4.78	5.51	5.07	6.74	7.87	8.5		Tianjin	2.51	1.02	2.33	1.85	1.91	2.8	2.68	2.72	2.78	3.28	2.36	2.53	2.16	1.13	0.68
Hebei	2471.56	2581.75	1624.22	1770.3	1826.25	1765.97	1773.04	1861.21	1891.51	1993.64	1945.81	1881.59	2074.14	2032.66	1709.48		Hebei	4.46	4.44	4.11	3.84	2.87	2.84	2.91	2.97	3.13	3.11	3.26	3.27	3.16	3.24	3.48		Hebei	1.09	2.3	1.43	0.12	0.08	0.07	0.223589	0.116077	0.034823	0.0104469	0.0031341	0.0009402	0.0002821	8.462e-05	0
Shanxi	343.616	366.356	311.342	320.384	363.507	374.795	368.274	396.658	430.795	458.795	429.425	410.356	450.849	446.356	405.425		Shanxi	1.1	1.47	2.18	2.23	2.01	2.73	3.36	3.86	3.77	3.86	4.52	4.4	5	5.1	6.18		Shanxi	2.07	2.2	2.97	2.78	3.66	4.19	5.03	5.26	4.11	4.15	4.05	4.09	4.1	3.73	3.41
Inner Mongolia	524.767	577.699	425.151	456.493	483.836	500.767	495.945	515.288	510.63	509.644	492.329	498.192	503.562	490.959	415.562		Inner Mongolia	19	3	4.08	9.24	8.83	4.45	5.85	6.19	6.62	6.35	6.62	7.08	5.99	5.06	4.93		Inner Mongolia	26.13	21.75	14.87	13.36	11.81	9.29	6.37	6.56	6.94	6.47	6.19	6.41	5.62	6.91	7.61
Liaoning	1261.32	1273.92	1241.32	1366.03	1423.01	1469.97	1453.21	1495.07	1526.47	1555.84	1466.14	1429.48	1439.56	1367.56	1227.51		Liaoning	4.1	3.59	5.92	5.47	6.39	6.6	8.22	7.71	7.87	6.98	4.37	3.85	4.9	4.9	5.28		Liaoning	1.66	1.69	0.35	0.17	0.36	0.08	1.62	0.51	0.34	0.12	0.12	0.149839	0.0449518	0.0134855	0
Jilin	697.205	736.274	642.247	696.877	753.315	797.041	811.068	890.575	914.575	943.068	911.945	887.288	926.959	860.493	745.808		Jilin	2.36	3.2	4.6	3.64	3.16	4.01	4.16	3.5	3.03	2.79	3.83	4.12	4.33	4.11	3.78		Jilin	0.67	1.54	2.53	1.1	0.85	0.72	0.72	0.33	0.14	0.31	0.2	0.19	0.2	0.19	0.24
Heilongjiang	762.849	772.493	675.616	736.438	828.822	877.699	896.384	967.233	998.137	1052.6	1021.04	1010.79	1145.48	1076.38	932.329		Heilongjiang	1.21	1.78	3.31	4.12	6.71	3.41	4.36	5.42	4.82	5.18	4.92	5.05	5.39	5.93	6.36		Heilongjiang	1.34	2.26	2.95	4.59	3.77	1.92	4.04	4.54	3.66	2.38	2.56	2.71	2.73	2.72	2.84
Shanghai	153.425	138.466	112.384	141.479	147.781	145.753	146.301	140.932	132.493	133.205	112	93.7534	103.945	81.589	64.5479		Shanghai	5.01	2.78	6.12	6.62	7.43	8.03	9.45	9.92	10.37	11.06	12.33	11.77	14.32	10.83	18.25		Shanghai	0.01	0.01	0.29	0.27	0.1	0.24	0.36	0.315472	0.29	0.14	0.187292	0.0561877	0.0168563	0.0050569	0
Jiangsu	1630.08	1631.4	1332.11	1427.01	1505.81	1560	1577.1	1667.45	1671.01	1684.16	1631.95	1560.16	1537.26	1468.99	1053.04		Jiangsu	1.57	2.37	3.4	7.83	8.5	6.88	8.06	9.13	6.93	8.98	5.74	7.66	7.97	8.6	7.97		Jiangsu	1.23	1.65	2.85	1.65	1.38	1.07	0.84	0.42	0.61	1.48	0.75	1.53	0.41	0.688388	0.21
Zhejiang	1023.07	1040.77	908.986	1035.07	1037.81	1053.26	1057.48	1059.95	1038.41	944.932	720.877	640.658	560.219	499.507	414.301		Zhejiang	4.25	3.37	4.82	5.75	5.84	6.54	6.94	8.27	8.22	8.69	8.94	9.95	12.39	11.82	14.87		Zhejiang	0.19	1.11	0.86	0.59	0.39	0.24	0.32	0.37	0.41	0.37	0.49	0.64	0.69	0.51	0.12
Anhui	1440.82	1461.53	1294.85	1384.88	1468.6	1524.44	1491.01	1604.16	1628.22	1692.71	1632.44	1575.29	1550.08	1554.74	1256.22		Anhui	5.08	6.27	6.06	5.56	4.74	3.77	7.1	7.24	6.56	7.11	7.56	7.31	9.49	9.43	8.61		Anhui	1.8	1	0.52	0.16	0.2	0.23984	0.071952	0.03	0.23	0.29	0.7	1.01	0.35	0.508125	0.59
Fujian	1029.59	1046.36	901.863	1008.27	1053.64	1075.78	1068.71	1133.75	1146.3	1090.68	935.781	942.74	880.055	778.795	710.849		Fujian	2.42	2.98	2.48	4.14	3.74	6.81	8.01	9.03	8.75	11.18	10.35	10.79	12.95	10.98	14.57		Fujian	0.0875	0.245	0.28	0.23	0.02	0.02	0.02	0.026075	0.21	0.13	0.14	0.35	0.45	0.31	0.45
Jiangxi	1226.19	1286.3	1304.93	1390.08	1487.23	1560.11	1580.71	1671.56	1726.19	1822.3	1776.71	1700.33	1742.74	1711.78	1395.51		Jiangxi	8.214	8.83	7.95	4.81	4.12	4.76	5.54	4.46	5.52	3.02	4.92	5.4	5.24	4.38	5.19		Jiangxi	0.199	0.08	0.25	0.08	0.1157	0.17	0.19	0.171824	0.0515472	0.0154642	0.0046392	0.0013918	0.0004175	0.0001253	0
Shandong	2512.71	2543.34	2002.19	2146.14	2277.1	2356.77	2320.11	2520.49	2628.88	2715.12	2649.92	2554.52	2838.74	2784.82	1740.49		Shandong	2.86	3.16	1.14	1.11	1.24	2.21	2.34	2.38	2.4	2.77	2.95	2.85	2.79	2.92	3.48		Shandong	2.4	2.74	1.14	0.2	0.61682	0.185046	0.0555138	0.0166541	0.0049962	0.22	0.19	0.180909	0.0542726	0.0162818	0.35
Henan	3050.96	3264.55	2459.62	2656.38	2818.41	2953.7	2937.64	3129.48	3285.97	3457.53	3381.48	3290.19	3408.22	3508.16	2466.9		Henan	3.91	5.8	5.2	5.58	5.77	5.95	5.84	5.9	4.95	5.4	5.33	6.5	7.07	7.93	7.52		Henan	2.2	3.11	2.14	2.28	3.04	2.18	4.24	4	3.81	2.68	2.4	1.76	1.09	0.14	0.51
Hubei	1878.58	1873.7	1715.73	1916.88	2046.85	2097.21	2121.32	2290.85	2387.07	2452.11	2390.79	2314.3	2437.26	2390.96	1747.51		Hubei	5.4	5.62	4.87	5.55	5.77	6.76	5.79	5.36	6.47	5.36	5.49	5.42	4.33	4.27	3.96		Hubei	0.21	0.43	0.19	0.1	0.13	0.13	0.1	0.06	0.05	0.06	0.1	0.0877697	0.0263309	0.0078993	0
Hunan	3384.27	3420.49	2639.29	2823.62	3018.47	3136.16	3055.29	3221.26	3234.14	3408.38	3329.97	3244.33	3351.4	3284.22	2637.21		Hunan	0.78	1.37	1.33	3.23	2.44	2.12	2.29	2	1.95	2.13	1.83	2.18	2.88	3.55	3.27864		Hunan	0.48	0.15	0.15	0.02	0.076	0.1138	0.12514	0.107542	0.074263	0.057279	0.059184	0.087755	0.087765	0.044761	0.018958
Guangdong	1981.75	1991.67	1761.04	1900.16	1973.15	2044.93	2007.73	2047.23	2051.95	2077.15	2007.34	1935.29	2033.97	2058.85	1611.07		Guangdong	7.31	9.19	8.12	9.47	7.9	7.52	8.38	7.09	6.64	5.34	7.41	10.14	8.39	9.03	9.96		Guangdong	0.02	0.01	0.17	0.1229	0.03687	0.011061	0.0033183	0.0009955	0.0002986	8.959e-05	0.0049016	0.016311	0.0533616	0.147002	0.21
Guangxi	1551.73	1649.48	1516.33	1608.22	1709.53	1769.86	1750.74	1831.29	1894.08	1927.67	1872.22	1797.32	1838.41	1899.07	1373.04		Guangxi	4.16	4.05	3.93	4.2	3.92	4	4.22	5.06	3.34	3.63	4.58	2.51	3.07	2.47	2.47		Guangxi	0.918	0.47	1.11	0.92	0.18	0.34	0.26	0.16	0.17	0.24	0.88	0.62	0.55	0.576623	0.17
Hainan	234.247	261.973	220.11	243.945	264.384	277.096	281.479	318.301	334.521	322.466	304.493	290.192	300.164	307.726	202.904		Hainan	3.68	4.29	4.107	7.39	6.77	5.69	4.97	4.02	4.14	4.74	4.54	5.24	6.25	6.39	6.23855		Hainan	0	0	0	0	0	0	0	0	0	0	0	0	0	0	0
Chongqing	1092.22	1078.52	977.096	1040.38	1097.59	1101.64	1107.34	1123.73	1153.15	1178.52	1161.59	1122.08	959.507	963.397	811.178		Chongqing	5.898	3.42	3.21	3.51	6.96	4.02	5.41	5	6.49	7.45	8.56	9.05	6.4	6.64	7.56		Chongqing	0.46	0.46	0.46	0.46	0.46	0.46	0.46	0.46	0.46	0.46	0.46	0.46	0.46	0.46	0.46
Sichuan	3893.15	4093.92	3293.53	3524.05	3789.32	3933.32	3837.04	3929.15	4007.73	4079.45	3965.21	3794.74	3604.99	3637.42	2658.96		Sichuan	7.91	2.77	2.6	2.45	3.9	3.17	3.04	2.43	2.89	2.51	2.62	2.69	2.71	2.82	2.54		Sichuan	0.5004	0.198	0.38	0.12	0.63	0.13	0.24112	0.072336	0.0217008	0.0065102	0.03	0.0270545	0.0081164	0.0024349	0
Guizhou	796.493	836.384	792	855.397	874.575	925.315	925.863	950.575	1004	1011.12	983.726	964.055	1000.11	1024.6	919.781		Guizhou	3.43017	3.64057	3.79	11.7	2.27	4.94	3.79	3.45	3.34	3.91	3.8	3.36	3.4	4.15	5.58		Guizhou	0.6897	2.299	1.83	2.5	2.299	0.6897	0.20691	0.062073	0.0186219	0.0055866	0.001676	0.0005028	0.0001508	4.525e-05	0
Yunnan	1497.86	1590.41	1389.64	1480.38	1547.67	1622.9	1624.49	1742.52	1821.21	1915.89	1890.96	1851.29	2079.51	2109.86	1875.67		Yunnan	1.38	2.27	3.53	3.67	3.34	3.44	4.45	3.87	2.93	3.68	3.56	2.64	3.13	2.48	2.2		Yunnan	1	0.3	0.23	0.14	0.07	0.07	0.080998	0.13	0.09	0.0975898	0.0292769	0.0087831	0.0026349	0.0007905	0
Shaanxi	509.808	494.74	543.671	567.014	582.795	609.041	582.849	618.027	650.192	674.74	660.603	626.247	625.205	630.575	568		Shaanxi	2.77	3	5	3.25	3.5	3.05	2.75	2.73	2.67	2.7	2.63	2.32	2.27	2.4	2.3		Shaanxi	2.26	4.75	5	5.6	3.45	2.45	2.45	2.4	2.33	2.27	2.27	2.37	2.3	2.12	2.28
Gansu	383.616	408.219	325.644	326.63	340.986	350.027	346.904	368.384	381.753	395.781	381.37	367.288	374.082	378.959	355.452		Gansu	1.03	0.13	0.4	2.19	2.22	1.77	1.37	2.07	2.09	3.53	3.9	4.49	4.91	4.87	6.78		Gansu	2.96	4.52	4.052	2.15	2.66	2.59	1.51	1.18	1.31	1.55	1.46	1.51	1.73	0.89	0.56
Qinghai	66.7397	70.3562	57.6986	67.726	73.863	72	71.3425	72.3836	75.4521	76.9863	75.3425	75.7808	60.6027	63.8356	54.137		Qinghai	6	7	8.25	9.6	10.1	8.5	4.5	2	6.4	5.3	8	5.4	4.73	5.89	9.3		Qinghai	7.5	10	13.5	26.1	14.88	19.01	13.2	8	2.89	2.98	3	3	5.23	7.11	5.62
Xinjiang	210.411	214.137	121.589	145.479	139.288	143.945	140.329	234.301	240.877	260.548	253.753	258.082	271.671	288.603	282.192		Xinjiang	3.95	4.19	4.118	3.76	3.8	3.47	4.22	4.21	3.98	6.39	7.29	6.04	8.68	6.89	6.48		Xinjiang	2.15	2.35	2.29	3.29	4.07	4.7	5.22	4.31	9.92	10.95	11.56	10.73	12.91	11.61	8.84
CH4 emission(wt)																electric C emission(wt)																	Coal C emission(wt)
nationwide	162.983	167.796	139.336	150.452	159.136	164.432	163.16	172.084	176.443	181.259	174.637	168.909	173.101	171.08	134.184		nationwide	364508	349800	324312	398146	421933	411846	434251	464969	463355	510853	511632	502543	562312	569597	465088		nationwide	230.376	243.639	203.082	211.836	203.933	216.146	201.91	196.864	184.383	186.424	169.049	159.788	150.425	152.432	95.9418
Beijing	1.10638	0.94389	0.711616	0.721726	0.774247	0.768822	0.769808	0.754767	0.775233	0.754027	0.70126	0.678822	0.596959	0.417699	0.0700274		Beijing	5239.92	5530.61	4698.93	2987.23	5324.04	4524.27	4043.18	5392.5	3530.35	5200.27	4410.55	4774.34	5204.42	5486.69	815.074		Beijing	4.28392	3.1979	4.01565	1.51238	5.7573	7.12083	6.76161	7.97864	6.27202	5.91384	4.45476	3.92766	1.73357	2.19626	0.33897
Tianjin	1.18726	1.24077	0.646274	0.742438	0.810986	0.883233	0.869671	0.922685	0.941178	0.953014	0.932055	0.924164	0.732822	0.686959	0.487726		Tianjin	2354.91	1695.11	1353.82	1367.43	1743.99	2055.78	2112.22	2530.44	2557.34	2304.99	2598.58	2370.83	2499.2	2735.57	2097.67		Tianjin	1.63901	0.69607	0.8282	0.755431	0.851941	1.36018	1.2819	1.38034	1.43906	1.71924	1.20981	1.28597	0.870592	0.426945	0.18241
Hebei	11.122	11.6179	7.30899	7.96636	8.21811	7.94688	7.97868	8.37542	8.51178	8.9714	8.75614	8.46715	9.33362	9.14696	7.69266		Hebei	25099.3	26100.7	15199.9	15478.7	11934.3	11419.8	11748.1	12586.5	13480.5	14117.7	14443.5	14009.7	14923.8	14995.6	13545.6		Hebei	6.66766	14.6966	5.74852	0.52578	0.361597	0.305955	0.98117	0.534705	0.163023	0.0515478	0.0150934	0.00437845	0.00144816	0.000425709	0
Shanxi	1.54627	1.6486	1.40104	1.44173	1.63578	1.68658	1.65723	1.78496	1.93858	2.06458	1.93241	1.8466	2.02882	2.0086	1.82441		Shanxi	860.641	1226.24	1545.43	1626.79	1663.66	2329.76	2817.51	3486.25	3698	4032.37	4419.58	4111.2	5132.83	5183.31	5704.98		Shanxi	1.76043	1.99481	2.2886	2.2044	3.29283	3.88671	4.58473	5.16389	4.38215	4.71239	4.30445	4.15393	4.57499	4.12065	3.42168
Inner Mongolia	2.36145	2.59964	1.91318	2.05422	2.17726	2.25345	2.23175	2.31879	2.29784	2.2934	2.21548	2.24186	2.26603	2.20932	1.87003		Inner Mongolia	22702.6	3946.19	3949.65	9604.21	9727.78	5074.01	6606.09	7262.66	7696.97	7368.78	7421.1	8031.29	6868.07	5656.54	4664.85		Inner Mongolia	33.9376	31.0982	15.6469	15.0944	14.1424	11.514	7.81895	8.36621	8.77084	8.16105	7.5426	7.90369	7.00429	8.3965	7.827
Liaoning	5.67592	5.73263	5.58592	6.14712	6.40356	6.61488	6.53942	6.72781	6.8691	7.00126	6.59762	6.43266	6.47803	6.15403	5.52378		Liaoning	11775	10413.4	16732.4	17013.8	20704.5	22090.6	27199.1	26246.5	27353.8	24727.2	14588.5	12531.2	16061.3	15258	14757.5		Liaoning	5.18211	5.32848	1.07529	0.574756	1.26791	0.291055	5.82663	1.88715	1.28452	0.462083	0.435443	0.530126	0.160159	0.0456446	0
Jilin	3.13742	3.31323	2.89011	3.13595	3.38992	3.58668	3.64981	4.00759	4.11559	4.24381	4.10375	3.99279	4.17132	3.87222	3.35614		Jilin	3746.52	5364.69	6726.9	5775.81	5420.25	7277.47	7682.56	7097.31	6309.83	5991.05	7952.85	8323.71	9139.1	8052.75	6419.1		Jilin	1.15614	2.80631	4.02159	1.89725	1.58479	1.42033	1.44532	0.727377	0.3169	0.723569	0.451413	0.417247	0.458845	0.404647	0.44301
Heilongjiang	3.43282	3.47622	3.04027	3.31397	3.7297	3.94964	4.03373	4.35255	4.49162	4.73671	4.59468	4.54858	5.15466	4.84373	4.19548		Heilongjiang	2101.74	3130.9	5091.94	6908.58	12663.1	6814.83	8898.89	11936.7	10954.5	12415.1	11438.4	11622.8	14058.3	14533.7	13501.5		Heilongjiang	2.52999	4.32094	4.93284	8.36612	7.73353	4.17082	8.96294	10.8683	9.04162	6.20036	6.46932	6.77965	7.73972	7.24621	6.55334
Shanghai	0.690411	0.623096	0.505726	0.636658	0.665014	0.65589	0.658356	0.634192	0.596219	0.599425	0.504	0.42189	0.467753	0.367151	0.290466		Shanghai	1750.2	876.481	1566.06	2132.59	2500.13	2664.95	3148.01	3183.28	3128.44	3354.54	3144.39	2512.57	3389.24	2011.94	2682.26		Shanghai	0.00379726	0.00342703	0.0806633	0.0945436	0.0365758	0.0865775	0.130355	0.110038	0.095097	0.0461557	0.0519175	0.0130378	0.00433653	0.00102115	0
Jiangsu	7.33537	7.34129	5.99449	6.42156	6.77614	7.02	7.09693	7.50353	7.51956	7.57874	7.34375	7.02074	6.91767	6.61044	4.73868		Jiangsu	5827.26	8803.66	10312.7	25441.6	29143.6	24438.1	28943.3	34664.1	26367.5	34436.3	21329.1	27211.6	27897.2	28765.5	19109.9		Jiangsu	4.96238	6.66222	9.39637	5.82757	5.14309	4.13127	3.27878	1.73332	2.52281	6.16909	3.0293	5.90795	1.55993	2.5028	0.547318
Zhejiang	4.60381	4.68345	4.09044	4.65781	4.67014	4.73967	4.75866	4.76975	4.67285	4.25219	3.24395	2.88296	2.52099	2.24778	1.86436		Zhejiang	9900.31	7986.17	9976.07	13551.6	13800.2	15684.4	16710.4	19959.2	19435.5	18697.1	14674.2	14514.6	15804.6	13443.6	14027.6		Zhejiang	0.481098	2.85925	1.93478	1.51146	1.00174	0.625637	0.837524	0.970645	1.05373	0.865321	0.874243	1.0148	0.956714	0.630503	0.123048
Anhui	6.4837	6.5769	5.82682	6.23195	6.60871	6.85997	6.70956	7.21874	7.32699	7.61721	7.34597	7.08879	6.97537	6.99633	5.65299		Anhui	16665.9	20865.6	17866.8	17532.4	15850.3	13086	24104.3	26444.9	24320.5	27403.6	28100.5	26220	33494.7	33382.9	24627.7		Anhui	6.41886	3.6173	1.66647	0.548411	0.726958	0.904913	0.265522	0.119109	0.926864	1.21494	2.8282	3.93783	1.34276	1.95526	1.83439
Fujian	4.63315	4.7086	4.05838	4.53723	4.7414	4.84101	4.80921	5.10189	5.15836	4.90808	4.21101	4.24233	3.96025	3.50458	3.19882		Fujian	5673.28	7099.88	5092.69	9504.61	8972.65	16681.2	19491.6	23311	22838.2	27764.9	22053.1	23161.6	25949.8	19470.7	23582.6		Fujian	0.22297	0.634484	0.624991	0.57396	0.0521554	0.0532512	0.0529013	0.0731675	0.59579	0.350928	0.324248	0.816648	0.980161	0.59753	0.791708
Jiangxi	5.51786	5.78836	5.87219	6.25537	6.69255	7.02049	7.11321	7.52203	7.76786	8.20036	7.99521	7.65148	7.84233	7.70301	6.27978		Jiangxi	22933.4	25861.8	23621.6	15224.4	13951.8	16909	19939.7	16975.1	21696.2	12530.9	19903.9	20906.5	20793.1	17071.7	16491.3		Jiangxi	0.60393	0.254688	0.807426	0.275236	0.42588	0.656416	0.74333	0.710855	0.220226	0.0697466	0.0204002	0.00585713	0.00180079	0.000530853	0
Shandong	11.3072	11.445	9.00986	9.65762	10.2469	10.6055	10.4405	11.3422	11.8299	12.2181	11.9246	11.4953	12.7743	12.5317	7.83222		Shandong	16363	18299.8	5197.16	5424.2	6429.22	11859.4	12361.7	13659	14366	17124.8	17799.6	16577.1	18033.7	18515.5	13791.4		Shandong	14.9255	17.2477	5.64918	1.06234	3.47628	1.07937	0.318775	0.103892	0.0325076	1.47838	1.24612	1.14378	0.381313	0.112221	1.5077
Henan	13.7293	14.6905	11.0683	11.9537	12.6828	13.2916	13.2194	14.0827	14.7869	15.5589	15.2167	14.8059	15.337	15.7867	11.1011		Henan	27162.4	43112.8	29122.3	33750.5	37028.4	40016.4	39063.1	42041.6	37036	42512.4	41038.3	48695.6	54865.9	63344.4	42240.1		Henan	16.6125	25.128	13.0274	14.99	21.2057	15.9367	30.8276	30.9818	30.9859	22.9338	20.086	14.3321	9.19452	1.21558	3.11385
Hubei	8.45359	8.43164	7.72077	8.62595	9.21082	9.43742	9.54592	10.3088	10.7418	11.0345	10.7586	10.4144	10.9677	10.7593	7.86378		Hubei	23098.2	23976.8	19025.3	24223.8	26891.6	32280.7	27966.6	27958.7	35166.1	29926.8	29886.1	28561.1	24029.5	23246.4	15756.8		Hubei	0.97639	1.99408	0.80682	0.474427	0.658574	0.674776	0.525025	0.340191	0.2954	0.364138	0.591722	0.502736	0.158834	0.0467451	0
Hunan	15.2292	15.3922	11.8768	12.7063	13.5831	14.1127	13.7488	14.4957	14.5536	15.3377	14.9849	14.5995	15.0813	14.779	11.8674		Hunan	6010.57	10670	7992.7	20766.5	16769.9	15138.7	15931	14669.4	14359.8	16530.4	13875.4	16104.1	21977.3	26547	19687.6		Hunan	4.02052	1.26986	0.979836	0.139769	0.567773	0.883316	0.946288	0.857391	0.594437	0.483191	0.487776	0.704648	0.727985	0.363837	0.12374
Guangdong	8.91789	8.96252	7.92468	8.55074	8.87918	9.20219	9.03477	9.21255	9.23375	9.34718	9.03304	8.70879	9.15288	9.26482	7.24981		Guangdong	32985.4	41676.2	32559.7	40972.9	35493	35014.8	38309.3	33049.8	31023.4	25256	33868.4	44682.6	38856.4	42331.9	36536.6		Guangdong	0.0980968	0.0492939	0.740958	0.577987	0.180056	0.055982	0.016489	0.0050441	0.00151646	0.000460578	0.024352	0.078127	0.268627	0.74907	0.837353
Guangxi	6.98277	7.42266	6.82348	7.23699	7.6929	7.96438	7.87833	8.24079	8.52337	8.67452	8.42499	8.08792	8.27285	8.54581	6.17868		Guangxi	14698.2	15211	13568.8	15379.8	15258.8	16119.6	16822.5	21099	14404.6	15932.9	19524.4	10272	12851	10680.5	7722.11		Guangxi	3.5256	1.91876	4.16573	3.66192	0.761598	1.48934	1.1266	0.72519	0.796935	1.14504	4.07769	2.75798	2.50254	2.71024	0.577707
Hainan	1.05411	1.17888	0.990493	1.09775	1.18973	1.24693	1.26666	1.43236	1.50534	1.4511	1.37022	1.30586	1.35074	1.38477	0.913068		Hainan	1962.8	2558.99	2058.35	4104.8	4075.48	3590.03	3185.36	2913.53	3153.39	3480.3	3147.67	3462.36	4271.64	4477.34	2882.24		Hainan	0	0	0	0	0	0	0	0	0	0	0	0	0	0	0
Chongqing	4.91499	4.85334	4.39693	4.68173	4.93915	4.9574	4.98304	5.05677	5.18918	5.30334	5.22715	5.04937	4.31778	4.33529	3.6503		Chongqing	14668	8398.66	7141.63	8314.88	17394.2	10083.8	13640.6	12793.4	17040.6	19991.7	22640.3	23122.2	13982.5	14565.6	13963.5		Chongqing	0.26669	0.298256	0.250595	0.277732	0.301001	0.315474	0.320464	0.362386	0.380852	0.367127	0.346665	0.330383	0.341737	0.350346	0.231006
Sichuan	17.5192	18.4226	14.8209	15.8582	17.0519	17.6999	17.2667	17.6812	18.0348	18.3575	17.8434	17.0763	16.2224	16.3684	11.9653		Sichuan	70118.5	25821.1	19498	19659.1	33649.6	28390.5	26559.8	21740	26372.5	23314.8	23655	23242.9	22244.8	23356	15378		Sichuan	1.3527	0.528529	0.918959	0.308994	1.71142	0.354454	0.660831	0.201182	0.0619351	0.0189892	0.086248	0.0751345	0.0192747	0.0058058	0
Guizhou	3.58422	3.76373	3.564	3.84929	3.93559	4.16392	4.16638	4.27759	4.518	4.55005	4.42677	4.33825	4.50049	4.61071	4.13901		Guizhou	6220.9	6933.15	6834.7	22788.1	4520.42	10408.1	7989.9	7467.25	7635.46	9001.94	8511.63	7375.58	7742.51	9681.86	11686.2		Guizhou	6.64564	23.2945	14.9172	21.8051	21.5613	6.7142	1.96496	0.603638	0.184713	0.0564059	0.0164481	0.00472229	0.00134549	0.000407369	0
Yunnan	6.74038	7.15685	6.2534	6.66173	6.96452	7.30307	7.31022	7.84134	8.19542	8.62151	8.50932	8.33079	9.35778	9.49438	8.44052		Yunnan	4706.59	8220.35	11169.5	12370.7	11770.1	12711.8	16460.1	15354.8	12150.2	16053.6	15328.1	11128.4	14820.4	11914.1	9395.82		Yunnan	1.97132	0.621015	0.450846	0.296395	0.15152	0.160311	0.185608	0.305848	0.223641	0.244221	0.0712811	0.0209568	0.00652209	0.00200462	0
Shaanxi	2.29414	2.22633	2.44652	2.55156	2.62258	2.74068	2.62282	2.78112	2.92586	3.03633	2.97271	2.81811	2.81342	2.83759	2.556		Shaanxi	3215.45	3379.51	6189.59	4195.97	4644.5	4229.62	3649.59	3841.72	3952.83	4148.16	3955.95	3308.18	3231.5	3445.91	2974.62		Shaanxi	8.3783	18.6973	17.1968	20.5181	13.2152	9.84088	9.85052	10.3506	10.5024	10.764	10.6239	10.8592	11.8376	11.0705	10.5844
Gansu	1.72627	1.83699	1.4654	1.46984	1.53444	1.57512	1.56107	1.65773	1.71789	1.78101	1.71616	1.65279	1.68337	1.70532	1.59953		Gansu	899.683	120.835	296.591	1628.75	1723.63	1410.69	1082.14	1736.3	1816.71	3181.15	3386.62	3754.98	4182.19	4202.2	5487.39		Gansu	3.73486	5.53465	5.45232	3.01722	3.83683	3.90411	2.17825	1.80495	2.10808	2.58847	2.38709	2.34044	2.67697	1.389	0.787248
Qinghai	0.300329	0.316603	0.259644	0.304767	0.332384	0.324	0.321041	0.325726	0.339534	0.346438	0.339041	0.341014	0.272712	0.28726	0.243616		Qinghai	911.782	1121.39	1083.86	1480.41	1698.65	1393.5	730.997	329.629	1099.53	929.062	1372.41	931.769	652.692	856.118	1146.39		Qinghai	7.12088	10.1034	10.8806	21.0995	12.5578	16.4687	11.3334	7.29399	2.73059	2.91908	2.83167	2.72711	4.84221	6.66863	4.94416
Xinjiang	0.946849	0.963616	0.547151	0.654658	0.626795	0.647753	0.631479	1.05436	1.08395	1.17247	1.14189	1.16137	1.22252	1.29871	1.26986		Xinjiang	1892.43	2042.97	1140.08	1245.5	1205.18	1137.32	1348.39	2246.01	2182.9	3790.91	4212.06	3549.36	5369.31	4527.67	4163.65		Xinjiang	0.355139	0.409209	0.327021	0.551476	0.744041	0.83754	0.921709	0.772134	1.8525	2.08642	2.15562	2.01249	1.93639	1.8343	1.18446
N2O emission(wt)																T CO2(wt）
nationwide	19.1958	19.7626	16.4106	17.7199	18.7427	19.3665	19.2166	20.2676	20.781	21.3482	20.5684	19.8937	20.3875	20.1494	15.8039		nationwide	364738	350044	324515	398358	422137	412062	434453	465166	463539	511040	511801	502702	562463	569749	465184
Beijing	0.130307	0.111169	0.0838126	0.0850033	0.091189	0.0905501	0.0906663	0.0888948	0.0913052	0.0888077	0.0825929	0.0799501	0.0703085	0.0491956	0.00824767		Beijing	5244.2	5533.81	4702.95	2988.74	5329.8	4531.39	4049.94	5400.48	3536.62	5206.18	4415.01	4778.27	5206.15	5488.89	815.413
Tianjin	0.139833	0.146135	0.0761167	0.0874427	0.0955162	0.104025	0.102428	0.108672	0.11085	0.112244	0.109775	0.108846	0.0863101	0.0809085	0.0574433		Tianjin	2356.55	1695.8	1354.64	1368.18	1744.85	2057.14	2113.5	2531.82	2558.78	2306.71	2599.79	2372.11	2500.07	2736	2097.85
Hebei	1.30993	1.36833	0.860836	0.93826	0.967911	0.935965	0.939712	0.986439	1.0025	1.05663	1.03128	0.997242	1.09929	1.07731	0.906024		Hebei	25106	26115.4	15205.7	15479.2	11934.7	11420.1	11749.1	12587.1	13480.7	14117.7	14443.5	14009.7	14923.8	14995.6	13545.6
Shanxi	0.182117	0.194169	0.165012	0.169803	0.192659	0.198641	0.195185	0.210228	0.228321	0.243161	0.227595	0.217489	0.23895	0.236569	0.214875		Shanxi	862.401	1228.24	1547.72	1628.99	1666.95	2333.65	2822.1	3491.41	3702.38	4037.09	4423.88	4115.36	5137.4	5187.43	5708.4
Inner Mongolia	0.278127	0.30618	0.22533	0.241941	0.256433	0.265407	0.262851	0.273102	0.270634	0.270111	0.260934	0.264042	0.266888	0.260208	0.220248		Inner Mongolia	22736.5	3977.29	3965.29	9619.3	9741.92	5085.52	6613.91	7271.02	7705.74	7376.94	7428.65	8039.19	6875.07	5664.94	4672.68
Liaoning	0.668497	0.675176	0.657897	0.723995	0.754197	0.779085	0.770199	0.792386	0.809027	0.824593	0.777053	0.757624	0.762968	0.724808	0.650579		Liaoning	11780.2	10418.7	16733.5	17014.4	20705.8	22090.9	27204.9	26248.3	27355	24727.6	14589	12531.8	16061.5	15258.1	14757.5
Jilin	0.369519	0.390225	0.340391	0.369345	0.399257	0.422432	0.429866	0.472005	0.484725	0.499826	0.483331	0.470262	0.491288	0.456061	0.395278		Jilin	3747.68	5367.5	6730.92	5777.7	5421.83	7278.89	7684.01	7098.04	6310.14	5991.77	7953.3	8324.13	9139.56	8053.16	6419.54
Heilongjiang	0.40431	0.409421	0.358077	0.390312	0.439276	0.46518	0.475083	0.512633	0.529013	0.557879	0.541152	0.535721	0.607104	0.570483	0.494134		Heilongjiang	2104.27	3135.23	5096.87	6916.95	12670.8	6819	8907.85	11947.6	10963.5	12421.3	11444.8	11629.5	14066	14541	13508
Shanghai	0.0813151	0.0733868	0.0595633	0.0749841	0.0783238	0.0772493	0.0775397	0.0746937	0.0702214	0.0705989	0.05936	0.0496893	0.055091	0.0432422	0.0342104		Shanghai	1750.21	876.484	1566.14	2132.68	2500.16	2665.04	3148.14	3183.39	3128.53	3354.58	3144.44	2512.59	3389.25	2011.94	2682.26
Jiangsu	0.863944	0.864641	0.706018	0.756317	0.798078	0.8268	0.835861	0.88375	0.885637	0.892607	0.864931	0.826887	0.814748	0.778563	0.558112		Jiangsu	5832.22	8810.32	10322.1	25447.5	29148.8	24442.3	28946.6	34665.8	26370	34442.4	21332.1	27217.5	27898.8	28768	19110.5
Zhejiang	0.542226	0.551607	0.481763	0.548586	0.550038	0.558228	0.560464	0.561771	0.550358	0.500814	0.382065	0.339548	0.296916	0.264739	0.21958		Zhejiang	9900.79	7989.03	9978.01	13553.2	13801.2	15685.1	16711.2	19960.2	19436.6	18698	14675.1	14515.6	15805.6	13444.2	14027.7
Anhui	0.763636	0.774613	0.68627	0.733985	0.778359	0.807952	0.790237	0.850207	0.862956	0.897138	0.865192	0.834902	0.821544	0.824012	0.665796		Anhui	16672.3	20869.3	17868.5	17532.9	15851	13086.9	24104.6	26445.1	24321.4	27404.8	28103.3	26223.9	33496	33384.9	24629.5
Fujian	0.545682	0.554569	0.477987	0.534385	0.558431	0.570164	0.566418	0.600889	0.60754	0.578063	0.495964	0.499652	0.466429	0.412761	0.37675		Fujian	5673.51	7100.51	5093.32	9505.18	8972.7	16681.2	19491.7	23311.1	22838.8	27765.3	22053.4	23162.4	25950.8	19471.2	23583.4
Jiangxi	0.649882	0.68174	0.691614	0.736744	0.788233	0.826858	0.837778	0.885928	0.914882	0.96582	0.941658	0.901174	0.923652	0.907244	0.739619		Jiangxi	22934	25862	23622.4	15224.7	13952.3	16909.6	19940.4	16975.8	21696.4	12531	19903.9	20906.5	20793.1	17071.7	16491.3
Shandong	1.33174	1.34797	1.06116	1.13745	1.20686	1.24909	1.22966	1.33586	1.3933	1.43902	1.40446	1.3539	1.50453	1.47596	0.922461		Shandong	16378	18317.1	5202.81	5425.26	6432.7	11860.5	12362.1	13659.1	14366.1	17126.2	17800.8	16578.3	18034.1	18515.6	13792.9
Henan	1.61701	1.73021	1.3036	1.40788	1.49376	1.56546	1.55695	1.65862	1.74157	1.83249	1.79218	1.7438	1.80636	1.85933	1.30746		Henan	27179	43137.9	29135.3	33765.5	37049.6	40032.4	39094	42072.6	37067	42535.3	41058.4	48709.9	54875	63345.6	42243.3
Hubei	0.995645	0.99306	0.909335	1.01594	1.08483	1.11152	1.1243	1.21415	1.26515	1.29962	1.26712	1.22658	1.29175	1.26721	0.926179		Hubei	23099.1	23978.8	19026.1	24224.3	26892.3	32281.4	27967.1	27959	35166.4	29927.1	29886.7	28561.6	24029.7	23246.4	15756.8
Hunan	1.79367	1.81286	1.39882	1.49652	1.59979	1.66217	1.6193	1.70727	1.71409	1.80644	1.76489	1.71949	1.77624	1.74064	1.39772		Hunan	6014.59	10671.3	7993.68	20766.6	16770.5	15139.6	15931.9	14670.2	14360.4	16530.9	13875.9	16104.8	21978	26547.4	19687.7
Guangdong	1.05033	1.05559	0.933352	1.00709	1.04577	1.08381	1.06409	1.08503	1.08753	1.10089	1.06389	1.0257	1.07801	1.09119	0.853866		Guangdong	32985.5	41676.3	32560.5	40973.4	35493.2	35014.9	38309.3	33049.8	31023.4	25256	33868.4	44682.7	38856.6	42332.6	36537.5
Guangxi	0.822415	0.874224	0.803654	0.852356	0.906053	0.938027	0.927892	0.970582	1.00386	1.02167	0.992276	0.952577	0.974358	1.00651	0.727712		Guangxi	14701.7	15212.9	13573	15383.4	15259.5	16121.1	16823.6	21099.7	14405.4	15934	19528.5	10274.7	12853.5	10683.2	7722.68
Hainan	0.124151	0.138845	0.116658	0.129291	0.140123	0.146861	0.149184	0.1687	0.177296	0.170907	0.161381	0.153802	0.159087	0.163095	0.107539		Hainan	1962.8	2558.99	2058.35	4104.8	4075.48	3590.03	3185.36	2913.53	3153.39	3480.3	3147.67	3462.36	4271.64	4477.34	2882.24
Chongqing	0.578876	0.571616	0.517861	0.551403	0.581722	0.583871	0.586892	0.595575	0.61117	0.624616	0.615642	0.594704	0.508539	0.510601	0.429924		Chongqing	14668.2	8398.95	7141.88	8315.15	17394.5	10084.1	13641	12793.8	17041	19992	22640.6	23122.5	13982.8	14566	13963.7
Sichuan	2.06337	2.16978	1.74557	1.86775	2.00834	2.08466	2.03363	2.08245	2.12409	2.16211	2.10156	2.01121	1.91064	1.92784	1.40925		Sichuan	70119.9	25821.6	19498.9	19659.4	33651.4	28390.9	26560.5	21740.2	26372.5	23314.8	23655	23242.9	22244.8	23356	15378
Guizhou	0.422141	0.443283	0.41976	0.453361	0.463525	0.490417	0.490707	0.503805	0.53212	0.535895	0.521375	0.510949	0.530058	0.543039	0.487484		Guizhou	6227.54	6956.44	6849.62	22809.9	4541.98	10414.8	7991.86	7467.86	7635.65	9002	8511.65	7375.59	7742.51	9681.86	11686.2
Yunnan	0.793867	0.842918	0.736511	0.784603	0.820266	0.860139	0.860981	0.923536	0.965239	1.01542	1.00221	0.981182	1.10214	1.11823	0.994106		Yunnan	4708.56	8220.97	11169.9	12371	11770.3	12711.9	16460.3	15355.1	12150.4	16053.9	15328.1	11128.4	14820.4	11914.1	9395.82
Shaanxi	0.270198	0.262212	0.288146	0.300517	0.308881	0.322792	0.30891	0.327555	0.344602	0.357612	0.350119	0.331911	0.331359	0.334205	0.30104		Shaanxi	3223.83	3398.2	6206.78	4216.49	4657.71	4239.46	3659.44	3852.07	3963.33	4158.92	3966.58	3319.03	3243.34	3456.98	2985.2
Gansu	0.203317	0.216356	0.172591	0.173114	0.180723	0.185515	0.183859	0.195243	0.202329	0.209764	0.202126	0.194662	0.198264	0.200848	0.18839		Gansu	903.418	126.369	302.043	1631.77	1727.47	1414.59	1084.32	1738.11	1818.81	3183.74	3389	3757.32	4184.87	4203.58	5488.18
Qinghai	0.0353721	0.0372888	0.0305803	0.0358948	0.0391474	0.03816	0.0378115	0.0383633	0.0399896	0.0408027	0.0399315	0.0401638	0.0321195	0.0338329	0.0286926		Qinghai	918.903	1131.49	1094.74	1501.51	1711.21	1409.97	742.331	336.923	1102.26	931.981	1375.25	934.496	657.535	862.787	1151.33
Xinjiang	0.111518	0.113493	0.0644422	0.0771041	0.0738225	0.076291	0.0743742	0.12418	0.127665	0.13809	0.134489	0.136784	0.143986	0.152959	0.149562		Xinjiang	1892.79	2043.37	1140.41	1246.05	1205.92	1138.16	1349.31	2246.78	2184.75	3793	4214.22	3551.37	5371.25	4529.51	4164.84
CH4 Heating potential																	C（wt）
nationwide	3422.64	3523.71	2926.05	3159.49	3341.86	3453.08	3426.35	3613.76	3705.3	3806.43	3667.38	3547.09	3635.12	3592.68	2817.87		nationwide	99500.6	95492	88527.6	108672	115159	112411	118519	126897	126453	139412	139619	137137	153440	155428	126902
Beijing	23.2341	19.8217	14.9439	15.1562	16.2592	16.1453	16.166	15.8501	16.2799	15.8346	14.7265	14.2553	12.5361	8.77167	1.47058		Beijing	1430.62	1509.62	1282.96	815.328	1453.97	1236.16	1104.82	1473.25	964.79	1420.25	1204.41	1303.51	1420.24	1497.37	222.445
Tianjin	24.9325	26.0561	13.5718	15.5912	17.0307	18.5479	18.2631	19.3764	19.7647	20.0133	19.5732	19.4075	15.3893	14.4261	10.2422		Tianjin	642.867	462.615	369.547	373.24	475.994	561.187	576.563	690.68	698.035	629.271	709.222	647.112	682.019	746.381	572.295
Hebei	233.563	243.976	153.489	167.293	172.58	166.884	167.552	175.884	178.747	188.399	183.879	177.81	196.006	192.086	161.546		Hebei	6848.91	7124.29	4148.11	4222.72	3255.77	3115.4	3205.14	3433.75	3677.54	3851.32	3940.19	3821.84	4071.22	4090.81	3695.24
Shanxi	32.4718	34.6207	29.4219	30.2762	34.3514	35.4181	34.8019	37.4841	40.7101	43.3561	40.5806	38.7787	42.6053	42.1807	38.3126		Shanxi	235.263	335.063	422.218	444.388	454.744	636.619	769.868	952.457	1010.01	1101.32	1206.83	1122.67	1401.48	1415.13	1557.25
Inner Mongolia	49.5905	54.5925	40.1767	43.1386	45.7225	47.3225	46.8668	48.6947	48.2545	48.1613	46.5251	47.0791	47.5866	46.3956	39.2706		Inner Mongolia	6202.53	1085	1081.73	2624.15	2657.6	1387.33	1804.28	1983.54	2102.13	2012.43	2026.53	2193.09	1875.52	1545.39	1274.71
Liaoning	119.194	120.385	117.304	129.09	134.475	138.912	137.328	141.284	144.251	147.026	138.55	135.086	136.039	129.235	115.999		Liaoning	3213.65	2842.22	4564.9	4641.53	5648.54	6026.41	7421.5	7160.55	7462.46	6745.7	3979.87	3418.67	4381.58	4162.4	4025.85
Jilin	65.8859	69.5779	60.6923	65.8548	71.1883	75.3204	76.646	84.1594	86.4274	89.12	86.1788	83.8487	87.5976	81.3166	70.4789		Jilin	1022.37	1464.25	1836.19	1576.16	1479.08	1985.68	2096.2	1936.35	1721.41	1634.55	2169.66	2270.82	2493.27	2196.9	1751.25
Heilongjiang	72.0893	73.0006	63.8458	69.5934	78.3237	82.9425	84.7082	91.4035	94.3239	99.471	96.4884	95.5201	108.248	101.718	88.1051		Heilongjiang	574.045	855.29	1390.43	1886.94	3456.59	1860.22	2430.06	3259.31	2990.85	3388.52	3122.15	3172.54	3837.2	3966.78	3684.99
Shanghai	14.4986	13.085	10.6202	13.3698	13.9653	13.7737	13.8255	13.318	12.5206	12.5879	10.584	8.8597	9.82282	7.71016	6.09978		Shanghai	477.456	239.105	427.244	581.795	682.045	727.023	858.811	868.429	853.464	915.13	857.804	685.434	924.587	548.858	731.72
Jiangsu	154.043	154.167	125.884	134.853	142.299	147.42	149.036	157.574	157.911	159.154	154.219	147.436	145.271	138.819	99.5124		Jiangsu	1591.03	2403.46	2815.88	6942.07	7951.79	6667.85	7896.63	9456.83	7193.73	9395.9	5819.41	7424.94	7610.79	7847.9	5213.34
Zhejiang	96.68	98.3525	85.8992	97.814	98.0729	99.5331	99.9318	100.165	98.1298	89.296	68.1228	60.5421	52.9407	47.2034	39.1515		Zhejiang	2700.94	2179.41	2722	3697.3	3764.97	4278.88	4558.82	5445.15	5302.3	5100.82	4003.35	3959.85	4311.77	3667.57	3826.76
Anhui	136.158	138.115	122.363	130.871	138.783	144.059	140.901	151.594	153.867	159.961	154.265	148.865	146.483	146.923	118.713		Anhui	4548.21	5693.13	4874.52	4782.99	4324.16	3570.1	6575.74	7214.21	6634.88	7476.04	7666.58	7153.89	9137.72	9107.4	6718.94
Fujian	97.2962	98.8807	85.2261	95.2819	99.5693	101.661	100.993	107.14	108.325	103.07	88.4313	89.0889	83.1652	73.5961	67.1753		Fujian	1547.73	1937.02	1389.46	2593.01	2447.75	4550.63	5317.34	6359.27	6230.43	7574.36	6016.18	6318.71	7079.38	5311.76	6433.56
Jiangxi	115.875	121.555	123.316	131.363	140.544	147.43	149.377	157.963	163.125	172.207	167.899	160.681	164.689	161.763	131.875		Jiangxi	6256.39	7055.17	6444.2	4153.3	3806.18	4612.95	5439.74	4631	5918.78	3418.45	5429.78	5703.3	5672.36	4657.17	4498.82
Shandong	237.451	240.346	189.207	202.81	215.186	222.714	219.25	238.187	248.429	256.579	250.417	241.402	268.261	263.166	164.477		Shandong	4467.91	4996.9	1419.33	1480.01	1754.84	3235.55	3372.37	3726.19	3919.06	4672.04	4856.06	4522.55	4919.7	5051.06	3762.69
Henan	288.316	308.5	232.434	251.028	266.34	279.125	277.607	295.736	310.524	326.737	319.55	310.923	322.077	331.522	233.122		Henan	7414.44	11768	7948.12	9211.23	10107.1	10920.8	10664.8	11477.4	10111.9	11603.6	11200.7	13288.1	14969.9	17280.7	11524
Hubei	177.525	177.065	162.136	181.145	193.427	198.186	200.464	216.485	225.578	231.724	225.93	218.701	230.321	225.946	165.139		Hubei	6301.45	6541.42	5190.33	6608.38	7336.21	8806.36	7629.42	7627.22	9593.4	8164.12	8153.1	7791.6	6555.3	6341.62	4298.47
Hunan	319.814	323.237	249.413	266.832	285.245	296.368	288.725	304.409	305.626	322.092	314.682	306.589	316.707	310.359	249.216		Hunan	1640.78	2911.12	2180.68	5665.14	4574.99	4130.09	4346.23	4002.03	3917.51	4509.62	3785.35	4393.39	5995.6	7242.13	5370.81
Guangdong	187.276	188.213	166.418	179.566	186.463	193.246	189.73	193.464	193.909	196.291	189.694	182.885	192.21	194.561	152.246		Guangdong	8998.45	11369.3	8882.5	11177.6	9682.54	9552.06	10450.8	9015.98	8463.18	6889.84	9239.31	12189.4	10600.1	11548.3	9967.42
Guangxi	146.638	155.876	143.293	151.977	161.551	167.252	165.445	173.057	178.991	182.165	176.925	169.846	173.73	179.462	129.752		Guangxi	4010.63	4150.08	3702.7	4196.6	4162.8	4397.84	4589.47	5756.01	3929.79	4346.81	5327.36	2802.94	3506.43	2914.39	2106.75
Hainan	22.1363	24.7564	20.8004	23.0528	24.9842	26.1856	26.5998	30.0795	31.6122	30.473	28.7746	27.4231	28.3655	29.0801	19.1744		Hainan	535.452	698.092	561.517	1119.79	1111.79	979.359	868.966	794.812	860.246	949.427	858.683	944.53	1165.3	1221.42	786.274
Chongqing	103.215	101.92	92.3356	98.3162	103.722	104.105	104.644	106.192	108.973	111.37	109.77	106.037	90.6734	91.041	76.6563		Chongqing	4001.49	2291.23	1948.31	2268.37	4745.22	2750.94	3721.25	3490.14	4648.79	5453.82	6176.36	6307.82	3814.51	3973.59	3809.3
Sichuan	367.903	386.875	311.239	333.023	358.09	371.698	362.6	371.305	378.73	385.508	374.712	358.603	340.671	343.737	251.272		Sichuan	19128.7	7044.13	5319.31	5363.09	9180.09	7745.03	7245.7	5930.74	7194.43	6360.27	6453.1	6340.67	6068.38	6371.52	4195.13
Guizhou	75.2686	79.0382	74.844	80.835	82.6474	87.4423	87.4941	89.8294	94.878	95.5512	92.9621	91.1032	94.5104	96.825	86.9193		Guizhou	1698.87	1897.72	1868.58	6222.55	1239.05	2841.16	2180.18	2037.23	2083	2455.74	2321.98	2012.06	2112.16	2641.21	3188
Yunnan	141.548	150.294	131.321	139.896	146.255	153.364	153.515	164.668	172.104	181.052	178.696	174.947	196.513	199.382	177.251		Yunnan	1284.5	2242.68	3047.16	3374.82	3210.93	3467.82	4490.37	4188.87	3314.62	4379.5	4181.52	3035.84	4043.01	3250.17	2563.18
Shaanxi	48.1769	46.7529	51.3769	53.5828	55.0741	57.5544	55.0793	58.4036	61.4431	63.7629	62.427	59.1803	59.0819	59.5894	53.676		Shaanxi	879.46	927.03	1693.21	1150.26	1270.62	1156.53	998.296	1050.84	1081.2	1134.55	1082.08	905.433	884.782	943.063	814.364
Gansu	36.2518	38.5767	30.7733	30.8665	32.2232	33.0776	32.7824	34.8122	36.0757	37.4013	36.0395	34.7087	35.3508	35.8116	33.5902		Gansu	246.452	34.4736	82.3974	445.147	471.254	385.9	295.803	474.156	496.172	868.525	924.521	1025	1141.63	1146.74	1497.18
Qinghai	6.3069	6.64866	5.45252	6.40011	6.98005	6.804	6.74186	6.84025	7.13022	7.27521	7.11986	7.16129	5.72696	6.03247	5.11595		Qinghai	250.677	308.671	298.646	409.612	466.817	384.639	202.508	91.9125	300.696	254.244	375.167	254.931	179.375	235.368	314.084
Xinjiang	19.8838	20.2359	11.4902	13.7478	13.1627	13.6028	13.2611	22.1415	22.7628	24.6218	23.9797	24.3888	25.6729	27.273	26.6671		Xinjiang	516.353	557.432	311.104	339.924	328.976	310.489	368.091	612.923	595.999	1034.73	1149.64	968.815	1465.28	1235.65	1136.17
N2O Heating potential																TC Breeding process
nationwide	5950.68	6126.4	5087.3	5493.17	5810.24	6003.6	5957.14	6282.97	6442.12	6617.95	6376.19	6167.06	6320.11	6246.32	4899.22		nationwide	102.058	98.1246	90.7136	111.032	117.656	114.99	121.079	129.597	129.222	142.255	142.359	139.787	156.156	158.112	129.007
Beijing	40.3953	34.4625	25.9819	26.351	28.2686	28.0705	28.1066	27.5574	28.3046	27.5304	25.6038	24.7845	21.7956	15.2506	2.55678		Beijing	1.44798	1.52443	1.29413	0.826652	1.46612	1.24822	1.1169	1.48509	0.976952	1.43208	1.21542	1.31416	1.4296	1.50392	0.223543
Tianjin	43.3482	45.3018	23.5962	27.1072	29.61	32.2478	31.7527	33.6883	34.3635	34.7956	34.0304	33.7423	26.7561	25.0816	17.8074		Tianjin	0.661494	0.482081	0.379686	0.384889	0.488718	0.575044	0.590207	0.705156	0.712802	0.644223	0.723845	0.661612	0.693517	0.757158	0.579947
Hebei	406.078	424.182	266.859	290.861	300.052	290.149	291.311	305.796	310.775	327.556	319.696	309.145	340.781	333.966	280.867		Hebei	7.0234	7.30657	4.26278	4.34771	3.38471	3.24008	3.33032	3.56515	3.81108	3.99207	4.07757	3.95468	4.21765	4.23431	3.81593
Shanxi	56.4562	60.1923	51.1536	52.639	59.7242	61.5787	60.5074	65.1708	70.7795	75.3799	70.5545	67.4215	74.0745	73.3363	66.6113		Shanxi	0.259523	0.360928	0.444199	0.467008	0.480408	0.663079	0.795868	0.980461	1.04042	1.13371	1.23715	1.15164	1.43331	1.44664	1.58587
Inner Mongolia	86.2192	94.9159	69.8523	75.0018	79.4942	82.276	81.4838	84.6618	83.8965	83.7345	80.8896	81.8529	82.7352	80.6645	68.2768		Inner Mongolia	6.23957	1.12579	1.11175	2.65637	2.69176	1.42268	1.83929	2.01992	2.13818	2.04841	2.06129	2.22826	1.91107	1.58006	1.30404
Liaoning	207.234	209.305	203.948	224.438	233.801	241.516	238.762	245.64	250.798	255.624	240.886	234.863	236.52	224.69	201.679		Liaoning	3.3027	2.93216	4.65254	4.73797	5.749	6.13019	7.52409	7.2661	7.57023	6.85554	4.08338	3.51959	4.48321	4.25895	4.11251
Jilin	114.551	120.97	105.521	114.497	123.77	130.954	133.259	146.322	150.265	154.946	149.833	145.781	152.299	141.379	122.536		Jilin	1.07159	1.51623	1.88154	1.62536	1.53226	2.04195	2.15346	1.99922	1.78598	1.70114	2.23404	2.33346	2.55872	2.25765	1.80391
Heilongjiang	125.336	126.921	111.004	120.997	136.175	144.206	147.276	158.916	163.994	172.943	167.757	166.074	188.202	176.85	153.182		Heilongjiang	0.627903	0.909828	1.43813	1.93894	3.51511	1.92219	2.49335	3.32759	3.06132	3.46284	3.19423	3.2439	3.91807	4.04277	3.75081
Shanghai	25.2077	22.7499	18.4646	23.2451	24.2804	23.9473	24.0373	23.155	21.7686	21.8857	18.4016	15.4037	17.0782	13.4051	10.6052		Shanghai	0.488288	0.248881	0.435179	0.591784	0.692478	0.737313	0.86914	0.878379	0.862818	0.924534	0.865711	0.692053	0.931925	0.554618	0.736277
Jiangsu	267.823	268.039	218.866	234.458	247.404	256.308	259.117	273.962	274.548	276.708	268.129	256.335	252.572	241.354	173.015		Jiangsu	1.70612	2.51863	2.90993	7.04282	8.0581	6.77799	8.00798	9.57455	7.31171	9.5148	5.93462	7.53509	7.71932	7.95161	5.28768
Zhejiang	168.09	170.998	149.346	170.062	170.512	173.051	173.744	174.149	170.611	155.252	118.44	105.26	92.044	82.069	68.0697		Zhejiang	2.77317	2.25289	2.78618	3.77038	3.83824	4.35324	4.63348	5.51998	5.37561	5.16753	4.05425	4.00508	4.35132	3.70284	3.85601
Anhui	236.727	240.13	212.744	227.535	241.291	250.465	244.974	263.564	267.516	278.113	268.21	258.82	254.679	255.444	206.397		Anhui	4.64994	5.79632	4.96594	4.88076	4.42785	3.67773	6.681	7.32747	6.74983	7.59555	7.78183	7.2651	9.24716	9.21717	6.80763
Fujian	169.161	171.916	148.176	165.659	173.114	176.751	175.589	186.276	188.337	179.2	153.749	154.892	144.593	127.956	116.793		Fujian	1.62042	2.01089	1.45313	2.6642	2.52214	4.62658	5.39279	6.43931	6.31136	7.65137	6.08224	6.38526	7.14152	5.36674	6.48375
Jiangxi	201.463	211.339	214.4	228.391	244.352	256.326	259.711	274.638	283.613	299.404	291.914	279.364	286.332	281.246	229.282		Jiangxi	6.34296	7.14598	6.53633	4.25144	3.91118	4.72309	5.55134	4.74902	6.04065	3.54711	5.55522	5.82335	5.79539	4.77802	4.59735
Shandong	412.839	417.871	328.96	352.61	374.127	387.217	381.194	414.117	431.924	446.095	435.381	419.708	466.405	457.546	285.963		Shandong	4.64531	5.17646	1.56068	1.63153	1.9156	3.40194	3.53617	3.90414	4.10466	4.86373	5.04315	4.70291	5.12012	5.24767	3.88557
Henan	501.273	536.365	404.115	436.444	463.065	485.293	482.655	514.173	539.885	568.073	555.577	540.579	559.97	576.391	405.312		Henan	7.62984	11.9985	8.12177	9.39877	10.3061	11.1294	10.8722	11.6983	10.3439	11.8477	11.4395	13.5204	15.2105	17.5284	11.6981
Hubei	308.65	307.849	281.894	314.943	336.297	344.571	348.532	376.387	392.195	402.882	392.808	380.24	400.442	392.835	287.115		Hubei	6.43408	6.6737	5.31146	6.74372	7.48072	8.95442	7.77919	7.78895	9.76193	8.33724	8.32189	7.95499	6.72737	6.51043	4.42184
Hunan	556.036	561.987	433.635	463.92	495.934	515.272	501.984	529.253	531.369	559.997	547.114	533.043	550.635	539.597	433.293		Hunan	1.87971	3.15261	2.36701	5.86449	4.7881	4.35151	4.56194	4.22946	4.14585	4.75026	4.02045	4.62244	6.23221	7.47399	5.557
Guangdong	325.602	327.232	289.339	312.197	324.189	335.982	329.869	336.36	337.135	341.276	329.806	317.968	334.182	338.269	264.699		Guangdong	9.13837	11.5099	9.00683	11.3117	9.82184	9.69643	10.5925	9.16052	8.60805	7.03648	9.38103	12.3261	10.7437	11.6937	10.0812
Guangxi	254.949	271.009	249.133	264.23	280.876	290.788	287.647	300.881	311.198	316.716	307.606	295.299	302.051	312.017	225.591		Guangxi	4.12018	4.26653	3.80976	4.31014	4.28349	4.52279	4.71308	5.8853	4.06351	4.4829	5.45954	2.92983	3.63622	3.04846	2.20369
Hainan	38.4867	43.0421	36.164	40.0802	43.4382	45.5269	46.2471	52.2969	54.9617	52.9811	50.0282	47.6785	49.317	50.5594	33.3371		Hainan	0.55199	0.716588	0.577057	1.13701	1.13046	0.998922	0.888838	0.817284	0.883863	0.972193	0.880181	0.965018	1.18649	1.24314	0.800599
Chongqing	179.452	177.201	160.537	170.935	180.334	181	181.936	184.628	189.463	193.631	190.849	184.358	157.647	158.286	133.277		Chongqing	4.0786	2.36738	2.01729	2.34183	4.82271	2.82871	3.79943	3.56947	4.7302	5.53703	6.25837	6.38704	3.88225	4.04161	3.86657
Sichuan	639.645	672.631	541.128	579.002	622.584	646.244	630.426	645.559	658.469	670.254	651.483	623.476	592.299	597.629	436.867		Sichuan	19.4036	7.33316	5.55184	5.61189	9.44762	8.02272	7.5166	6.20814	7.47738	6.64828	6.73304	6.60858	6.3229	6.62832	4.38285
Guizhou	130.864	137.418	130.126	140.542	143.693	152.029	152.119	156.18	164.957	166.128	161.626	158.394	164.318	168.342	151.12		Guizhou	1.75511	1.95677	1.92449	6.28295	1.3008	2.90649	2.24555	2.10434	2.15389	2.52713	2.39143	2.08012	2.18277	2.71355	3.25294
Yunnan	246.099	261.305	228.318	243.227	254.282	266.643	266.904	286.296	299.224	314.781	310.685	304.167	341.663	346.65	308.173		Yunnan	1.39025	2.35497	3.14527	3.47933	3.32019	3.5824	4.60506	4.3119	3.4432	4.51476	4.31502	3.16654	4.18982	3.39912	2.6956
Shaanxi	83.7615	81.2857	89.3252	93.1604	95.7531	100.065	95.7621	101.542	106.827	110.86	108.537	102.892	102.721	103.604	93.3224		Shaanxi	0.915453	0.961959	1.73159	1.19029	1.31177	1.19952	1.03945	1.09448	1.1271	1.18219	1.12872	0.949646	0.928922	0.987582	0.854465
Gansu	63.0282	67.0704	53.5033	53.6653	56.024	57.5095	56.9963	60.5254	62.7221	65.0268	62.6591	60.3454	61.4617	62.2629	58.4008		Gansu	0.273536	0.0632941	0.105388	0.468208	0.495328	0.410612	0.320295	0.500164	0.523124	0.896467	0.951446	1.05093	1.16804	1.17349	1.52227
Qinghai	10.9653	11.5595	9.47988	11.1274	12.1357	11.8296	11.7216	11.8926	12.3968	12.6488	12.3788	12.4508	9.95703	10.4882	8.89471		Qinghai	0.255389	0.313638	0.30272	0.414393	0.472032	0.389722	0.207545	0.0970229	0.306023	0.25968	0.380486	0.260281	0.183654	0.239875	0.317906
Xinjiang	34.5705	35.1827	19.9771	23.9023	22.885	23.6502	23.056	38.4957	39.576	42.808	41.6917	42.4029	44.6356	47.4174	46.3641		Xinjiang	0.531208	0.572551	0.319688	0.350195	0.33881	0.320651	0.377999	0.629465	0.613006	1.05312	1.16755	0.987036	1.48446	1.25602	1.15609

## Sheet: Factors
Environmental load bearing	2005	2006	2007	2008	2009	2010	2011	2012	2013	2014	2015	2016	2017	2018	2019
nationwide	3.73179	3.6655	3.26135	3.43201	2.62935	2.58992	2.6198	2.60261	2.55748	2.85087	2.89804	2.99077	3.10137	3.05535	3.1511
Beijing	10.2377	8.62658	7.86991	8.41366	1.28865	1.24169	1.26474	1.29196	1.23639	1.16913	1.22105	1.30616	1.30853	1.92781	4.76432
Tianjin	5.84821	6.00847	3.38713	4.12775	0.616195	0.613812	0.594436	2.30628	2.27723	2.1806	2.18669	2.21889	2.29224	2.42722	2.21889
Hebei	4.70078	4.61181	2.92542	3.09132	3.13483	3.21001	3.42216	3.351	3.41938	3.38931	3.40668	3.49493	3.58466	3.33052	3.58112
Shanxi	1.14212	1.18164	1.04083	1.11481	8.96904	8.13111	8.54212	9.09168	8.56015	8.08841	7.88576	8.34904	9.02113	7.45598	7.38271
Inner Mongolia	0.796749	0.809434	0.686424	0.695086	11.0912	10.4537	10.443	10.4461	10.3015	13.439	13.8004	14.3468	14.4656	18.3109	18.6165
Liaoning	2.92371	3.13917	2.87521	3.1861	2.5791	2.54346	2.60609	2.57683	2.56518	3.07153	3.1931	3.41304	3.53679	3.80313	3.94113
Jilin	0.880516	0.926331	1.55262	1.39766	5.66779	5.49231	5.60977	5.59457	5.52797	6.9981	6.9964	7.1919	7.37623	7.67578	8.0347
Heilongjiang	0.831033	0.950466	0.768158	0.811577	9.19914	8.71976	8.69349	8.64818	8.56261	11.6932	11.6549	12.0615	12.4216	11.0538	11.713
Shanghai	8.14196	6.66701	6.41597	8.48121	1.50154	1.39269	1.41943	1.35068	1.36465	1.01732	1.10542	1.32592	1.90609	1.71583	1.9772
Jiangsu	4.21402	3.99484	3.54243	3.75265	2.77578	2.7064	2.75603	2.7292	2.68353	2.56342	2.54232	2.5676	2.70383	2.78675	2.9453
Zhejiang	6.13632	5.66667	5.25594	5.87709	1.65324	1.56706	1.53869	1.49844	1.43533	1.5367	2.05121	2.70419	3.44127	3.63914	3.82082
Anhui	3.46703	2.55335	2.27415	2.44154	4.00042	3.86497	3.97241	3.90524	3.68454	3.64821	3.7046	3.81155	3.9953	4.14021	4.32611
Fujian	9.94921	9.96776	9.68375	9.90426	1.00453	1.01087	1.04518	1.02489	0.991946	1.03279	1.16261	1.25333	1.35913	1.44966	1.67058
Jiangxi	5.07673	4.89608	4.60165	4.88885	1.87386	1.80173	1.83495	1.80013	1.71766	1.80755	1.77309	1.82023	1.906	1.90107	1.94179
Shandong	4.26772	3.66133	3.50057	3.59187	2.7571	2.72976	2.73522	2.64891	2.58934	2.60405	2.61483	2.6695	2.75207	2.50206	2.5479
Henan	5.47194	5.76743	5.15949	5.50029	1.77642	1.75018	1.74322	1.73482	1.7279	1.839	1.83391	1.85352	1.89328	1.84761	1.8701
Hubei	4.46972	4.6863	4.37476	4.70292	1.89413	1.83186	1.88365	1.8413	1.83395	2.0583	2.06022	2.10068	2.15673	2.03436	2.0801
Hunan	10.6842	10.5513	9.08697	9.43219	0.967844	0.939645	0.936834	0.911308	0.892569	1.01284	0.990903	1.01701	1.0539	1.04554	1.0855
Guangdong	8.24518	8.6143	8.75136	9.15644	1.18917	1.18325	1.25625	1.23042	1.25441	1.1486	1.22806	1.22084	1.25601	1.22262	1.28815
Guangxi	6.87189	5.95444	4.94466	5.25812	1.82813	1.80822	1.79927	1.74856	1.70984	1.78814	1.86514	1.90784	1.98326	1.91616	1.91233
Hainan	5.44767	5.53059	4.4773	5.76274	1.74754	1.76792	1.76065	1.74674	1.65869	1.6752	1.75805	1.8018	1.87471	1.80856	1.88991
Chongqing	7.41109	6.78661	6.00439	6.61026	1.42732	1.39387	1.4352	1.45135	1.46684	1.63469	1.63802	1.64265	1.70715	1.99941	2.04121
Sichuan	8.54215	8.56034	7.87456	7.91917	1.11671	1.16115	1.15307	1.16575	1.1588	1.34586	1.34612	1.39816	1.43994	1.53841	1.58107
Guizhou	4.36592	4.85883	3.42724	3.5131	2.82539	2.77213	2.77504	2.94775	2.79615	2.8353	2.83481	2.90584	3.02376	2.83687	2.92403
Yunnan	4.18732	4.21386	3.95539	4.29562	2.27505	2.21917	2.19463	2.25744	2.24179	2.29623	2.31756	2.36461	2.41042	2.04932	2.03168
Shaanxi	1.91845	1.75325	2.13814	2.2112	4.59896	4.40106	4.57972	4.60261	4.49933	4.44593	4.5431	4.71572	4.81882	4.66936	4.75507
Gansu	1.20913	1.31782	1.04514	1.0504	8.24858	8.18914	8.21368	8.31483	7.88691	8.83363	8.67479	8.954	9.25957	9.74497	9.854
Qinghai	1.78139	1.78868	1.50449	1.81664	5.0625	4.94262	4.79417	4.71094	4.65039	4.86921	4.87894	4.97804	4.76861	7.12696	7.53708
Xinjiang	0.436083	0.465455	0.26189	0.337812	23.3028	22.8636	23.9802	26.0721	15.5411	18.7849	17.0912	17.7131	17.5403	15.2218	15.5345
Scale breeding	2005	2006	2007	2008	2009	2010	2011	2012	2013	2014	2015	2016	2017	2018	2019
nationwide	0.221165	0.249293	0.0272535	0.0334528	0.0378038	0.049485	0.0521442	0.0574012	0.0612801	0.0640417	0.0656383	0.0675528	0.0696847	0.0647499	0.067114
Beijing	0.179379	0.232902	0.365554	0.405263	0.413838	0.40444	0.415401	0.399863	0.417148	0.419304	0.424683	0.41764	0.414885	0.336003	0.228353
Tianjin	0.254481	0.402734	0.719435	0.702858	0.694539	0.479355	0.455442	0.496947	0.493217	0.471185	0.455148	0.491588	0.497903	0.518707	0.497712
Hebei	0.263951	0.281484	0.0443382	0.0639971	0.0845066	0.104406	0.107693	0.114105	0.112858	0.105231	0.10013	0.107923	0.11496	0.128618	0.145311
Shanxi	0.223007	0.245138	0.0534031	0.0679706	0.0837109	0.0879262	0.10382	0.111225	0.119215	0.133635	0.179826	0.203091	0.215497	0.208154	0.288436
Inner Mongolia	0.12594	0.0183815	0.061871	0.0208307	0.0219367	0.123844	0.129848	0.130943	0.152369	0.163939	0.167328	0.182521	0.181566	0.180957	0.187654
Liaoning	0.200447	0.226584	0.0840862	0.1161	0.116714	0.12461	0.118575	0.139542	0.152576	0.142072	0.128042	0.129105	0.135469	0.137633	0.13134
Jilin	0.213872	0.244121	0.0555317	0.122252	0.153745	0.131266	0.147166	0.156598	0.149761	0.150782	0.152039	0.159838	0.166766	0.142494	0.14839
Heilongjiang	0.0229951	0.192067	0.0807054	0.182192	0.19273	0.213414	0.22296	0.242846	0.253197	0.241036	0.236571	0.245181	0.221487	0.193616	0.203833
Shanghai	0.363499	0.51329	0.197245	0.180953	0.260767	0.033252	0.0358564	0.0345259	0.0346841	0.0386742	0.0438758	0.0352182	0.0326275	0.050086	0.0377263
Jiangsu	0.230651	0.316666	0.0317894	0.0400347	0.0509715	0.0382398	0.0443929	0.0555346	0.0596349	0.0680267	0.0752456	0.0819038	0.0912628	0.0990709	0.111226
Zhejiang	0.387968	0.488645	0.0502361	0.060906	0.0728966	0.0646193	0.063327	0.0713198	0.0728869	0.0745006	0.0685841	0.0557634	0.0482248	0.0449769	0.0444043
Anhui	0.174957	0.133908	0.0187178	0.0229284	0.0286291	0.0325131	0.0323393	0.0324048	0.0341983	0.0387863	0.0466197	0.0567032	0.0622949	0.058057	0.0671946
Fujian	0.455398	0.491103	0.0419248	0.0594146	0.0861918	0.0694275	0.0717119	0.0857385	0.0944275	0.096032	0.102686	0.10491	0.103966	0.101531	0.098164
Jiangxi	0.0966335	0.383092	0.0185481	0.0240035	0.0349756	0.0229065	0.0299594	0.0360847	0.038676	0.0429787	0.0379885	0.0476223	0.0521084	0.0531059	0.0500029
Shandong	0.217832	0.230417	0.10491	0.145437	0.16414	0.102747	0.116651	0.127933	0.136304	0.160391	0.170543	0.175406	0.195699	0.177744	0.184501
Henan	0.250937	0.272803	0.0471356	0.0715208	0.082244	0.0599594	0.0386518	0.0475417	0.0526649	0.0555786	0.06234	0.063556	0.0669479	0.0673859	0.0765135
Hubei	0.309994	0.310008	0.0121899	0.0162579	0.0187485	0.0168477	0.0180562	0.0241387	0.0297501	0.0336389	0.0377008	0.0423115	0.0435233	0.0474964	0.0455637
Hunan	0.189574	0.28556	0.0426493	0.0478521	0.0444765	0.0384895	0.0468619	0.0518048	0.0571285	0.0597083	0.061746	0.0635684	0.0657943	0.0674279	0.0663187
Guangdong	0.357486	0.370574	0.0666749	0.0704279	0.0802633	0.0513835	0.0570256	0.0667826	0.0734725	0.0784607	0.0743253	0.0766802	0.0663775	0.0732447	0.0868441
Guangxi	0.173759	0.211748	0.0130134	0.0147321	0.0175393	0.0169056	0.0198501	0.0228724	0.0252436	0.0262311	0.0276066	0.0300467	0.0317442	0.0323421	0.0356466
Hainan	0.157981	0.203297	0.0119773	0.0108127	0.0142609	0.0125396	0.013668	0.0172193	0.019469	0.0229781	0.0244362	0.0230785	0.0307688	0.035731	0.0346118
Chongqing	0.208153	0.257785	0.00894424	0.00895315	0.00979068	0.0112034	0.0157991	0.01837	0.0187632	0.0187222	0.0193522	0.0201592	0.0191064	0.0188602	0.0164491
Sichuan	0.158775	0.184476	0.0140084	0.0167686	0.0213426	0.0183121	0.0246027	0.0276665	0.0315779	0.0332802	0.0347756	0.0375266	0.0389423	0.0325842	0.0336405
Guizhou	0.0969824	0.114298	0.00354004	0.0035382	0.00390145	0.00545371	0.00599544	0.00677167	0.00787907	0.00881306	0.00945631	0.00951533	0.0115958	0.0140689	0.0147176
Yunnan	0.173809	0.173932	0.00481647	0.00684251	0.00905127	0.0129453	0.0170077	0.0174159	0.0204719	0.0175371	0.019248	0.0200918	0.0283641	0.0309754	0.0304289
Shaanxi	0.151493	0.221315	0.0225485	0.0280701	0.0338209	0.0403609	0.0429515	0.0518071	0.0596035	0.0613094	0.0636642	0.0666952	0.0704924	0.0773879	0.0816356
Gansu	0.177172	0.19575	0.0149291	0.0136186	0.0212496	0.0347181	0.0377681	0.0368203	0.0368264	0.042361	0.0436964	0.0459204	0.0446916	0.0402748	0.0467388
Qinghai	0.060553	0.0690802	0.0342674	0.0049552	0.00581909	0.0657095	0.0646525	0.0776351	0.0912686	0.108598	0.114183	0.122523	0.123943	0.115967	0.108299
Xinjiang	0.178176	0.208621	0.106785	0.181639	0.217225	0.144365	0.138269	0.135047	0.138795	0.152262	0.15922	0.150325	0.151275	0.133775	0.142849
Environmental investment	2005	2006	2007	2008	2009	2010	2011	2012	2013	2014	2015	2016	2017	2018	2019
nationwide	1627.7	1909.8	2388	2566	3387.3	4490.3	4525.3	6654.2	7114	8253.5	9516.5	9575.5	8806.4	9219.8	9539
Beijing	64.5	65.4	84.9	165.5	185.3	152.9	208.7	231.4	213.1	342.6	433.5	624.4	412.5	674.2	665.4
Tianjin	51.5	42.7	71.4	40.8	59.8	68.1	103.7	109.7	174.9	157.5	191.3	278.9	126.4	53.5	71.2
Hebei	75.8	91.2	121.4	132.2	170.2	208.3	248.6	370.9	623.9	486.1	490	455.5	397.5	399.6	605.8
Shanxi	32	45	48.5	63.2	97	140.9	157.8	206.9	248.5	328.2	337.2	293.2	257.6	525.7	278.2
Inner Mongolia	28	44.3	68	104.8	90.5	135	155.2	238.9	395.9	445.1	506.8	562.3	536.4	456	419.6
Liaoning	88	118.9	129	145.8	125.1	163.7	204.9	206.5	376.5	683.4	347.6	271.5	291.1	176.2	219.2
Jilin	22.4	35.4	34	42.3	50.9	59.6	66.1	124.2	101.2	103.4	105.4	98.1	110.8	84.1	91.6
Heilongjiang	56.1	61.3	46.7	54.2	58.7	98.8	107.8	131.3	152.7	218.1	298.5	182.1	156.9	173.6	131.4
Shanghai	79.4	70.3	88.1	94.3	123	153.5	160.1	134	144.8	134.1	187.6	250	220.3	205.3	160.4
Jiangsu	179.4	205	294.3	282.7	318.2	395.9	369.9	466.4	575.8	657.1	881	880.6	952.5	765.6	715.4
Zhejiang	139.3	158.3	160.3	140.3	177.4	519.7	198	333.7	238.7	375.4	390.4	474.2	439.7	650.6	452.9
Anhui	28	41.3	49.3	52	82.4	139	139.2	179.9	267.5	330.2	506	428.7	439.7	498.2	505
Fujian	34.9	52.6	80.9	59.8	78	83.1	87.2	129.7	198.4	222.5	282.9	193.4	229.7	189.6	224.4
Jiangxi	21.6	29.6	37.1	37.5	45.5	39.2	70.4	156.5	241.2	316.1	239.6	231.2	235.5	313.3	315.5
Shandong	156.4	191.9	238.8	258.1	320.8	432.2	459.5	483.9	614.1	739.1	848	823.8	693.2	780.8	948.8
Henan	48.1	61.1	82.4	95.1	114.4	109.9	121.3	132.2	163.3	209.5	288.1	295.1	295.8	359.8	641.3
Hubei	31.8	44.8	62	67.7	64.3	90.1	150.6	146.8	259.8	285.5	252.7	316.5	246.8	464.7	434.5
Hunan	25.6	29	37.7	54	64.6	91.4	146.4	106.6	127.3	190.3	233.9	213.7	537.6	200.4	219.3
Guangdong	123.6	112.2	171.5	160.4	153.6	164.6	240.1	1416.2	332.6	260.2	351.9	303.1	292.6	367.5	366.1
Guangxi	27.5	32	41.4	41.2	65.5	93	132.3	164.1	161.5	190.5	217.8	200.4	261.2	204.2	184.1
Hainan	3.6	7.2	6.3	8.3	14.9	12.7	19.7	23.6	28.01	44.7	26.6	21.1	22.2	30.3	54.1
Chongqing	40.1	48.2	50.2	60.1	63.7	67.3	109.7	176.3	259.2	186.9	173.3	168.4	139	144.2	222.1
Sichuan	59.7	74.7	78.3	71.1	102.2	100.7	103.5	89	140.1	178.3	234	288.2	216	290.4	308.2
Guizhou	10	15.4	14.1	19.8	22.4	23.2	21.2	30	64.9	68.9	109.7	170.4	137.5	118.4	216.7
Yunnan	17.1	22.6	28.4	29	29.9	44.1	79.6	106.2	119.2	132.4	197.1	152	140.8	145.8	142.6
Shaanxi	30.8	35.7	36.5	41	63.8	75.5	119.1	179.2	153.3	180.6	221.7	285.4	240.4	317.4	314.5
Gansu	13.3	16.5	20.4	27.8	38.1	31.2	44.4	63.9	59.6	121.4	176.2	143.5	122.6	117.6	89.3
Qinghai	3.7	6.3	5.3	6.1	10.6	18.1	12.3	17	26.2	24.1	36.7	30	34.9	56.3	41.1
Xinjiang	35.6	37.8	33.5	23.3	35.2	47.7	78.2	78.4	132.7	255.1	318.7	392.4	288.7	312.8	385.5
Production operation capability	2005	2006	2007	2008	2009	2010	2011	2012	2013	2014	2015	2016	2017	2018	2019
nationwide	1.41215	1.35195	1.14295	1.38707	1.88577	1.93667	1.98286	2.04332	1.9412	1.91656	1.95981	1.9913	2.08769	2.05265	1.11303
Beijing	1.57375	1.7497	1.5655	1.7404	4.25537	3.91569	3.71209	3.59111	3.10314	2.86534	2.50763	1.77874	1.64977	1.18365	0.688279
Tianjin	1.9935	1.96986	0.998666	2.03515	3.07549	3.32336	3.24515	3.28835	3.06262	2.89411	2.68181	2.7301	2.11808	2.27227	0.968489
Hebei	1.5994	1.53757	0.985967	1.69413	1.38528	1.38122	1.53287	1.61652	1.52932	1.60512	1.51782	1.60937	1.5875	1.52748	1.70638
Shanxi	1.47682	1.44319	1.18545	1.38492	0.7527	0.91971	1.0229	1.07793	0.984908	0.829606	0.917192	1.0479	1.27108	1.10711	0.877022
Inner Mongolia	1.48238	1.42733	1.03397	1.30914	1.47018	1.43185	1.45727	1.63696	1.5613	1.61484	1.45008	1.55636	1.52858	1.51679	1.06811
Liaoning	1.70342	1.59946	1.45156	1.74404	1.80452	1.8488	1.85344	1.9227	1.84087	1.84641	2.04026	2.00671	1.62852	1.81487	1.32698
Jilin	2.3655	2.1842	1.81103	1.17241	2.33228	2.23243	2.48246	2.5396	2.33377	2.35145	2.45874	2.38466	2.66853	2.70171	1.26396
Heilongjiang	1.15816	1.0706	0.818682	1.10417	1.28731	1.31921	1.33826	1.39615	1.33154	1.35675	1.4085	1.4102	1.61497	1.40448	1.05867
Shanghai	4.97931	1.61987	1.60561	2.10038	3.01202	2.90468	3.04959	2.45108	2.04315	1.85974	1.79956	1.68812	1.5118	1.49389	1.13621
Jiangsu	1.55816	1.54488	1.33068	1.60753	2.30746	2.4426	2.51428	2.5002	2.19512	2.34518	2.27047	2.28663	2.16078	2.13753	1.30735
Zhejiang	1.68795	1.56568	1.48076	1.81792	2.13227	2.09127	1.98621	1.97052	1.78868	1.64026	1.75099	1.93858	2.53539	2.1443	1.3699
Anhui	1.35467	1.31133	1.5775	1.89432	2.79397	2.77493	2.80733	2.87091	2.80368	2.80385	2.97764	3.13662	3.82672	3.73489	1.8944
Fujian	1.53776	1.43567	1.23511	1.42134	1.98431	2.22498	2.60762	3.09479	3.37382	3.6309	4.59681	4.79227	7.75633	4.95448	1.59033
Jiangxi	1.62857	1.49839	1.57618	1.78646	2.09169	2.15281	2.14737	2.16557	2.17575	2.2182	2.20302	2.24021	1.86899	2.44775	1.45603
Shandong	1.51776	1.43317	1.31509	1.47438	2.77161	2.98183	3.0408	3.07708	2.76663	2.62832	2.79544	2.93249	3.2171	2.75867	1.20431
Henan	1.4078	1.34215	0.95941	1.15825	1.28939	1.35252	1.39176	1.42541	1.36203	1.31582	1.32651	1.32214	1.26503	1.42182	1.09262
Hubei	1.56139	1.46114	1.27611	1.52726	1.62514	1.64273	1.64576	1.65388	1.59756	1.55745	1.46756	1.48702	1.56773	1.55451	1.18277
Hunan	1.43721	1.40753	1.09974	1.36615	1.36232	1.39838	1.41431	1.48081	1.40492	1.34646	1.33763	1.3303	1.29994	1.30277	1.2197
Guangdong	1.82741	1.69573	1.43512	1.52425	3.01821	2.92794	2.82426	2.95504	2.83122	2.84071	2.85995	2.89679	3.23772	2.82595	1.37826
Guangxi	1.12704	0.998428	1.05925	1.35286	2.50991	2.58895	2.62698	2.58878	2.50586	2.43578	2.51278	2.5049	2.67569	2.49558	0.999123
Hainan	1.29143	1.21487	1.00543	1.37645	2.56028	2.63264	2.89208	2.93394	2.71355	2.49112	2.47385	2.74773	2.87435	2.71712	0.949585
Chongqing	1.14425	1.12072	1.10876	1.33437	1.71121	1.72924	1.81652	1.82029	1.77273	1.7703	1.77752	1.76392	1.48899	1.79101	1.24503
Sichuan	1.3277	1.30056	1.04407	1.21443	1.3258	1.37495	1.40942	1.56873	1.66792	1.70393	1.68355	1.63051	1.61475	1.71989	1.05787
Guizhou	0.75076	0.773695	0.658314	1.00801	1.16494	1.11527	1.13874	1.17139	1.10206	1.07392	1.13765	1.15746	1.20529	1.20883	0.886056
Yunnan	1.11399	1.11561	0.968643	1.09932	1.43596	1.44919	1.45764	1.51211	1.45455	1.47513	1.533	1.54977	1.70349	1.63723	0.951405
Shaanxi	1.19337	1.18165	1.42088	1.21512	0.857039	0.873281	0.776605	0.822398	0.797364	0.811762	0.845996	0.82853	0.869071	0.827546	0.907205
Gansu	1.16223	1.14589	0.838708	1.06073	0.820205	0.82259	0.818445	0.843852	0.816624	0.856649	0.848957	0.899308	0.888034	0.865052	0.839875
Qinghai	1.20813	1.22146	0.997631	1.39221	0.486475	0.507013	0.516088	0.542671	0.553254	0.55666	0.58233	0.613387	0.648142	0.640177	0.54511
Xinjiang	1.89094	1.71036	0.909874	1.93485	1.27005	1.28981	1.35822	1.46361	1.33329	1.37862	1.28764	1.32959	1.31333	1.14648	0.9112
Resource endowment	2005	2006	2007	2008	2009	2010	2011	2012	2013	2014	2015	2016	2017	2018	2019
nationwide	13936.5	15160.3	15230	16591.4	16397.4	17724.5	19278.1	20561.4	21848.9	21564.6	22463.2	26361.3	25907.1	25717.4	26077.9
Beijing	62.6	72.9	76.5	88	89.8	84.2	90.3	83.6	75.2	50	49.4	42.5	33.2	27.1	22.8
Tianjin	73.2	79.7	85.1	84.3	88.7	92.7	94.4	92.5	102.1	101.4	107.3	118.7	119.3	110.6	115.2
Hebei	1193.8	1348.8	1421.8	1442.2	1465.2	1508.7	1639.6	1649.5	1703.9	1670.7	1670.4	2031.2	2035.5	1941.2	1986.6
Shanxi	616.1	666	640.4	682.8	654.3	766	854.6	903.9	955.5	938.1	862.7	1018	977.9	981.6	939.4
Inner Mongolia	1066.2	1130	1155.3	1410.7	1341.3	1465.7	1632.1	1784.4	2069.7	2186.1	2250.8	2563.1	2497.4	2700	2722.3
Liaoning	1135.5	1211.5	1167.8	1189	963.1	1150.5	1360.3	1423.5	1563.2	1170.5	1403.5	1810.1	1789.4	1662.8	1884.4
Jilin	1800.7	2037.1	1800	2083	1810	2004	2339	2578.8	2775.7	2733.5	2805.7	3286.3	3250.8	2799.9	3045.3
Heilongjiang	1042.9	1517	1442	1822	1920.2	2324.4	2675.8	2887.9	3216.4	3343.4	3544.1	3912.8	3703.1	3982.2	3939.8
Shanghai	2.8	2.7	2.5	2.1	2.4	3	2.8	2.5	2.5	2.6	2.1	2.7	2.1	1.3	1.1
Jiangsu	174.8	197	197.3	203	216.2	218.5	226.2	230.2	216.4	239	252.2	284.4	318.1	300	311.1
Zhejiang	25.9	9.4	10	11.1	11.7	12.2	14.6	29.1	26.8	30.1	31.1	21.9	23	20.6	32.3
Anhui	264.9	267.7	250	286.6	304.7	312.7	362.6	427.5	426	465.5	496.3	634.5	610.7	595.6	642.8
Fujian	13.2	11.1	11.8	13.6	14.6	15.2	16.6	18	19.3	20.3	21.5	11	11.4	12.6	13.4
Jiangxi	6.3	6.1	6.4	6.6	7.3	8.4	10.5	12.6	12	12.3	12.8	15.3	15.4	15.7	19.8
Shandong	1735.4	1749.3	1816.5	1887.4	1921.5	1932.1	1978.7	1994.5	1967.1	1988.3	2050.9	2613.8	2662.2	2607.2	2536.5
Henan	1298	1541.8	1582.5	1615	1634	1634.8	1696.5	1747.8	1796.5	1732.1	1853.7	2216.3	2170.1	2351.4	2247.4
Hubei	194.9	203.8	205.1	226.4	244.1	261	276.2	282.6	270.8	293.7	332.9	357.4	356.7	323.4	307.2
Hunan	134	100.2	116.3	128	159.9	168.1	188.5	197.3	185	188.6	188.8	200	199.2	202.8	220.3
Guangdong	61.5	53.7	59.2	63.5	74.7	72.1	78.9	79.7	81.6	76.9	77.9	55.4	54.6	54.5	55.6
Guangxi	212	198.5	204.1	207.2	225.2	208.7	244.7	250.6	266	266.4	280.7	275.8	271.6	273.4	261.2
Hainan	5.4	6.1	7	7	8	9.1	10.3	11.3	12.1	12.88	13.59	14.22	14.79	15.31	15.77
Chongqing	233.1	200.5	234.2	246	244.5	251.6	257	256.3	258.1	256	259.7	252.8	252.6	251.3	249.5
Sichuan	580.8	553.1	602.8	637	643	669	701.6	701.3	762.4	751.9	765.7	1058	1068	1066.3	1062.1
Guizhou	344.3	336.7	357.1	391.2	405.2	415.4	243.7	342.3	298	313.8	324.1	456.4	441.2	259	232.3
Yunnan	449.3	478	498.6	529.6	542.7	613	598.2	700	734.2	743.3	747.3	892.3	912.9	926	920
Shaanxi	459.7	456.1	493.9	483.6	526.1	532.2	550.7	566.9	586.7	539.6	543.1	636.2	551.1	584.2	609.6
Gansu	248.5	218.6	242.7	265.4	312.6	390.4	425.6	504.1	571.5	564.5	577.2	591.9	576.7	590	594.1
Qinghai	0.9	1.4	1.3	1.8	4.3	10.7	15.2	17	16.4	18.7	18.6	13.6	12.2	11.5	14.2
Xinjiang	376.7	376.7	393.7	425.3	403.4	421.6	517.7	592.1	669	641.1	705.1	765.6	772.6	827.6	858.4
